# Supplementary material for: Prophage enhances the ability of deep-sea bacterium Shewanella psychrophila WP2 to utilize D-amino acid
Source: Microbiol Spectr. 2024 Jan 3;12(2):e03263-23. doi: 10.1128/spectrum.03263-23 (PMC10845958; doi:10.1128/spectrum.03263-23)
Supplement: Table S2 — Supplemental table. [file spectrum.03263-23-s0002.xlsx]

## Sheet: SNP
Ref ID	Position	Ref Basic	Variant	Product	Gene Postion	Ref Codon	Ref Amino acid	Variant Codon	Variant Amino acid	Category
NZ_CP014782.1	403015	A	G							ncSNPs
NZ_CP014782.1	541254	G	T							ncSNPs
NZ_CP014782.1	541839	A	G							ncSNPs
NZ_CP014782.1	541921	A	G							ncSNPs
NZ_CP014782.1	542091	C	A							ncSNPs
NZ_CP014782.1	579963	G	C	ID=cds-WP_077751060.1;Dbxref=GenBank:WP_077751060.1;Name=WP_077751060.1;gbkey=CDS;locus_tag=sps_RS02675;product=DJ-1/PfpI family protein;protein_id=WP_077751060.1	67	GTT	V	CTT	L	nsSNPs
NZ_CP014782.1	579964	T	G	ID=cds-WP_077751060.1;Dbxref=GenBank:WP_077751060.1;Name=WP_077751060.1;gbkey=CDS;locus_tag=sps_RS02675;product=DJ-1/PfpI family protein;protein_id=WP_077751060.1	68	GTT	V	GGT	G	nsSNPs
NZ_CP014782.1	585396	A	G	ID=cds-WP_077751066.1;Dbxref=GenBank:WP_077751066.1;Name=WP_077751066.1;Ontology_term=GO:0004803;gbkey=CDS;go_function=transposase activity|0004803||IEA;locus_tag=sps_RS02705;product=IS256 family transposase;protein_id=WP_077751066.1	88	TAA	L	TAG	L	sSNPs
NZ_CP014782.1	585406	G	A	ID=cds-WP_077751066.1;Dbxref=GenBank:WP_077751066.1;Name=WP_077751066.1;Ontology_term=GO:0004803;gbkey=CDS;go_function=transposase activity|0004803||IEA;locus_tag=sps_RS02705;product=IS256 family transposase;protein_id=WP_077751066.1	78	GAA	F	AAA	F	sSNPs
NZ_CP014782.1	728373	A	G							ncSNPs
NZ_CP014782.1	848807	C	G	ID=cds-WP_237158088.1;Dbxref=GenBank:WP_237158088.1;Name=WP_237158088.1;gbkey=CDS;locus_tag=sps_RS03800;product=retention module-containing protein;protein_id=WP_237158088.1	2622	GAC	D	GAG	E	nsSNPs
NZ_CP014782.1	848811	A	G	ID=cds-WP_237158088.1;Dbxref=GenBank:WP_237158088.1;Name=WP_237158088.1;gbkey=CDS;locus_tag=sps_RS03800;product=retention module-containing protein;protein_id=WP_237158088.1	2626	AAC	N	GAC	D	nsSNPs
NZ_CP014782.1	848935	C	T	ID=cds-WP_237158088.1;Dbxref=GenBank:WP_237158088.1;Name=WP_237158088.1;gbkey=CDS;locus_tag=sps_RS03800;product=retention module-containing protein;protein_id=WP_237158088.1	2750	ACG	T	ATG	M	nsSNPs
NZ_CP014782.1	848955	A	G	ID=cds-WP_237158088.1;Dbxref=GenBank:WP_237158088.1;Name=WP_237158088.1;gbkey=CDS;locus_tag=sps_RS03800;product=retention module-containing protein;protein_id=WP_237158088.1	2770	ACC	T	GCC	A	nsSNPs
NZ_CP014782.1	849045	T	G	ID=cds-WP_237158088.1;Dbxref=GenBank:WP_237158088.1;Name=WP_237158088.1;gbkey=CDS;locus_tag=sps_RS03800;product=retention module-containing protein;protein_id=WP_237158088.1	2860	TCA	S	GCA	A	nsSNPs
NZ_CP014782.1	849076	A	G	ID=cds-WP_237158088.1;Dbxref=GenBank:WP_237158088.1;Name=WP_237158088.1;gbkey=CDS;locus_tag=sps_RS03800;product=retention module-containing protein;protein_id=WP_237158088.1	2891	AAT	N	AGT	S	nsSNPs
NZ_CP014782.1	914176	A	G	ID=cds-WP_077755539.1;Dbxref=GenBank:WP_077755539.1;Name=WP_077755539.1;Ontology_term=GO:0032049,GO:0008444;gbkey=CDS;gene=pssA;go_function=CDP-diacylglycerol-glycerol-3-phosphate 3-phosphatidyltransferase activity|0008444||IEA;go_process=cardiolipin biosynthetic process|0032049||IEA;locus_tag=sps_RS04060;product=CDP-diacylglycerol--serine O-phosphatidyltransferase;protein_id=WP_077755539.1	398	GAC	D	GGC	G	nsSNPs
NZ_CP014782.1	1201872	C	T							ncSNPs
NZ_CP014782.1	1214118	G	C							ncSNPs
NZ_CP014782.1	1214119	G	A							ncSNPs
NZ_CP014782.1	1594547	A	C	ID=cds-WP_077751384.1-3;Dbxref=GenBank:WP_077751384.1;Name=WP_077751384.1;Ontology_term=GO:0004803;gbkey=CDS;go_function=transposase activity|0004803||IEA;locus_tag=sps_RS07140;product=IS4 family transposase;protein_id=WP_077751384.1	1047	CCA	P	CCC	P	sSNPs
NZ_CP014782.1	1609203	C	G							ncSNPs
NZ_CP014782.1	1970898	A	G	ID=cds-WP_077752163.1;Dbxref=GenBank:WP_077752163.1;Name=WP_077752163.1;gbkey=CDS;locus_tag=sps_RS08655;product=hybrid non-ribosomal peptide synthetase/type I polyketide synthase;protein_id=WP_077752163.1	8279	GAT	D	GGT	G	nsSNPs
NZ_CP014782.1	2202018	T	C	ID=cds-WP_077752324.1;Dbxref=GenBank:WP_077752324.1;Name=WP_077752324.1;gbkey=CDS;locus_tag=sps_RS09575;product=GyrI-like domain-containing protein;protein_id=WP_077752324.1	301	ACT	S	ACC	G	nsSNPs
NZ_CP014782.1	2288762	T	C	ID=cds-sps_RS09995;gbkey=CDS;locus_tag=sps_RS09995;partial=true;product=DDE-type integrase/transposase/recombinase;pseudo=true;start_range=.,2288752	11	GTA	V	GCA	A	nsSNPs
NZ_CP014782.1	2367042	T	C	ID=cds-WP_077752445.1;Dbxref=GenBank:WP_077752445.1;Name=WP_077752445.1;gbkey=CDS;locus_tag=sps_RS10305;product=electron transfer flavoprotein subunit beta/FixA family protein;protein_id=WP_077752445.1	740	CTT	K	CCT	R	nsSNPs
NZ_CP014782.1	2614740	G	A	ID=cds-WP_237158058.1;Dbxref=GenBank:WP_237158058.1;Name=WP_237158058.1;gbkey=CDS;locus_tag=sps_RS11275;product=methyl-accepting chemotaxis protein;protein_id=WP_237158058.1	1352	CGT	T	CAT	M	nsSNPs
NZ_CP014782.1	2823322	G	A	ID=cds-WP_149027232.1-3;Dbxref=GenBank:WP_149027232.1;Name=WP_149027232.1;Ontology_term=GO:0004803;exception=ribosomal slippage;gbkey=CDS;go_function=transposase activity|0004803||IEA;locus_tag=sps_RS12140;product=IS3 family transposase;protein_id=WP_149027232.1	383	CGT	T	CAT	M	nsSNPs
NZ_CP014782.1	2891331	A	C							ncSNPs
NZ_CP014782.1	2891334	G	A							ncSNPs
NZ_CP014782.1	2891337	T	C							ncSNPs
NZ_CP014782.1	3090687	T	A							ncSNPs
NZ_CP014782.1	3280183	C	T	ID=cds-WP_077753121.1;Dbxref=GenBank:WP_077753121.1;Name=WP_077753121.1;Ontology_term=GO:0004803;gbkey=CDS;go_function=transposase activity|0004803||IEA;locus_tag=sps_RS14145;product=IS4 family transposase;protein_id=WP_077753121.1	1163	CCA	P	CTA	L	nsSNPs
NZ_CP014782.1	3552059	A	G	ID=cds-WP_169915779.1;Dbxref=GenBank:WP_169915779.1;Name=WP_169915779.1;gbkey=CDS;locus_tag=sps_RS28160;product=retention module-containing protein;protein_id=WP_169915779.1	3566	AAT	N	AGT	S	nsSNPs
NZ_CP014782.1	3552076	C	A	ID=cds-WP_169915779.1;Dbxref=GenBank:WP_169915779.1;Name=WP_169915779.1;gbkey=CDS;locus_tag=sps_RS28160;product=retention module-containing protein;protein_id=WP_169915779.1	3583	CTC	L	ATC	I	nsSNPs
NZ_CP014782.1	3562080	G	A	ID=cds-WP_077753314.1;Dbxref=GenBank:WP_077753314.1;Name=WP_077753314.1;gbkey=CDS;locus_tag=sps_RS28865;product=retention module-containing protein;protein_id=WP_077753314.1	3892	GAT	D	AAT	N	nsSNPs
NZ_CP014782.1	3562181	T	C	ID=cds-WP_077753314.1;Dbxref=GenBank:WP_077753314.1;Name=WP_077753314.1;gbkey=CDS;locus_tag=sps_RS28865;product=retention module-containing protein;protein_id=WP_077753314.1	3993	ACT	T	ACC	T	sSNPs
NZ_CP014782.1	3562211	A	G	ID=cds-WP_077753314.1;Dbxref=GenBank:WP_077753314.1;Name=WP_077753314.1;gbkey=CDS;locus_tag=sps_RS28865;product=retention module-containing protein;protein_id=WP_077753314.1	4023	GTA	V	GTG	V	sSNPs
NZ_CP014782.1	3562364	T	C	ID=cds-WP_077753314.1;Dbxref=GenBank:WP_077753314.1;Name=WP_077753314.1;gbkey=CDS;locus_tag=sps_RS28865;product=retention module-containing protein;protein_id=WP_077753314.1	4176	GGT	G	GGC	G	sSNPs
NZ_CP014782.1	3750327	G	A							ncSNPs
NZ_CP014782.1	3750363	A	G							ncSNPs
NZ_CP014782.1	3905978	T	C	ID=cds-WP_077753553.1;Dbxref=GenBank:WP_077753553.1;Name=WP_077753553.1;gbkey=CDS;locus_tag=sps_RS16720;product=hypothetical protein;protein_id=WP_077753553.1	182	ATA	I	ACA	T	nsSNPs
NZ_CP014782.1	4173651	G	A							ncSNPs
NZ_CP014782.1	4173874	A	G							ncSNPs
NZ_CP014782.1	4293256	T	C	ID=cds-WP_077753846.1;Dbxref=GenBank:WP_077753846.1;Name=WP_077753846.1;Ontology_term=GO:0000160;gbkey=CDS;go_process=phosphorelay signal transduction system|0000160||IEA;locus_tag=sps_RS18475;product=response regulator;protein_id=WP_077753846.1	945	TCC	G	CCC	G	sSNPs
NZ_CP014782.1	4531639	T	C	ID=cds-WP_077754047.1;Dbxref=GenBank:WP_077754047.1;Name=WP_077754047.1;Ontology_term=GO:0000160;gbkey=CDS;go_process=phosphorelay signal transduction system|0000160||IEA;locus_tag=sps_RS19625;product=Hpt domain-containing protein;protein_id=WP_077754047.1	26	ATA	I	ACA	T	nsSNPs
NZ_CP014782.1	4613215	T	C	ID=cds-WP_077754105.1;Dbxref=GenBank:WP_077754105.1;Name=WP_077754105.1;gbkey=CDS;locus_tag=sps_RS19995;product=hypothetical protein;protein_id=WP_077754105.1	695	ATT	N	ACT	S	nsSNPs
NZ_CP014782.1	4752039	T	C	ID=cds-WP_077754218.1;Dbxref=GenBank:WP_077754218.1;Name=WP_077754218.1;gbkey=CDS;locus_tag=sps_RS20590;product=EAL domain-containing protein;protein_id=WP_077754218.1	1533	TTT	K	CTT	K	sSNPs
NZ_CP014782.1	4944678	A	G							ncSNPs
NZ_CP014782.1	4944814	T	A							ncSNPs
NZ_CP014782.1	4944815	A	T							ncSNPs
NZ_CP014782.1	4976604	G	A							ncSNPs
NZ_CP014782.1	4976954	T	C							ncSNPs
NZ_CP014782.1	5060437	A	G	ID=cds-WP_077751229.1-3;Dbxref=GenBank:WP_077751229.1;Name=WP_077751229.1;Ontology_term=GO:0004803;gbkey=CDS;go_function=transposase activity|0004803||IEA;locus_tag=sps_RS21960;product=IS5 family transposase;protein_id=WP_077751229.1	681	ATG	H	GTG	H	sSNPs
NZ_CP014782.1	5197387	A	G							ncSNPs
NZ_CP014782.1	5347766	T	C							ncSNPs
NZ_CP014782.1	5455258	T	C							ncSNPs
NZ_CP014782.1	5473353	T	C							ncSNPs
NZ_CP014782.1	5508155	A	C							ncSNPs
NZ_CP014782.1	5588704	A	T							ncSNPs
NZ_CP014782.1	5747779	G	A							ncSNPs
NZ_CP014782.1	5747822	G	A							ncSNPs
NZ_CP014782.1	5747827	G	T							ncSNPs
NZ_CP014782.1	5931333	A	C	ID=cds-WP_077755150.1;Dbxref=GenBank:WP_077755150.1;Name=WP_077755150.1;Ontology_term=GO:0000160;gbkey=CDS;go_process=phosphorelay signal transduction system|0000160||IEA;locus_tag=sps_RS25990;product=response regulator;protein_id=WP_077755150.1	2348	GAT	I	GCT	S	nsSNPs
NZ_CP014782.1	6257001	T	C	ID=cds-WP_077755416.1;Dbxref=GenBank:WP_077755416.1;Name=WP_077755416.1;gbkey=CDS;locus_tag=sps_RS27455;product=hypothetical protein;protein_id=WP_077755416.1	551	ATT	I	ACT	T	nsSNPs

## Sheet: INDEL
Ref ID	Position	Ref	Variant	Region	Gene ID	Product
NZ_CP014782.1	401766	TAA	TA	Coding region	sps_RS01795	elongation factor Tu
NZ_CP014782.1	402782	TGA	T	Intergenic region
NZ_CP014782.1	416716	ACCCC	ACCCCC	Intergenic region
NZ_CP014782.1	541846	GAAAA	GAAA	Intergenic region
NZ_CP014782.1	973797	ACGCC	ACGCCGCC	Intergenic region
NZ_CP014782.1	973816	CG	CGG	Intergenic region
NZ_CP014782.1	1381185	TC	T	Intergenic region
NZ_CP014782.1	1672468	TA	T	Intergenic region
NZ_CP014782.1	1747455	ATTTTT	ATTTT	Intergenic region
NZ_CP014782.1	1899627	CA	C	Intergenic region
NZ_CP014782.1	2108010	ATTTTTTTT	ATTTTTTTTT	Intergenic region
NZ_CP014782.1	2335628	TCCCCCCCC	TCCCCCCCCCC	Coding region	sps_RS10180	LysM domain-containing protein
NZ_CP014782.1	2455605	TA	T	Coding region	sps_RS10705	winged helix-turn-helix domain-containing protein
NZ_CP014782.1	2456659	CA	C	Intergenic region
NZ_CP014782.1	2466027	TGG	TG	Coding region	sps_RS10735	phosphopantetheine-binding protein
NZ_CP014782.1	2627212	TAA	TA	Intergenic region
NZ_CP014782.1	2668066	TAAAAAA	TAAAAA	Intergenic region
NZ_CP014782.1	3562224	GCCC	GCC	Coding region	sps_RS28865	retention module-containing protein
NZ_CP014782.1	3562257	CAA	CA	Coding region	sps_RS28866	retention module-containing protein
NZ_CP014782.1	3743173	CAAAAAAAAAA	CAAAAAAAAAAA	Intergenic region
NZ_CP014782.1	3961108	TCCCCCCCCC	TCCCCCCCCCC	Intergenic region
NZ_CP014782.1	4005274	ATTT	ATT	Intergenic region
NZ_CP014782.1	4006310	AT	A	Coding region	sps_RS17200	IS3 family transposase
NZ_CP014782.1	4173550	CTTTT	CTTT	Intergenic region
NZ_CP014782.1	4173573	A	AAT	Intergenic region
NZ_CP014782.1	4255557	AT	A	Coding region	sps_RS18300	sugar transferase
NZ_CP014782.1	4519381	GCCCCCCCCCC	GCCCCCCCCCCC	Intergenic region
NZ_CP014782.1	4521159	ACCCCCCCCC	ACCCCCCCCCC	Intergenic region
NZ_CP014782.1	4523611	TCCCCCCCCC	TCCCCCCCCCC	Intergenic region
NZ_CP014782.1	4748330	GT	G	Intergenic region
NZ_CP014782.1	4776304	GAAAAAAA	GAAAAAAAA	Intergenic region
NZ_CP014782.1	4945117	TAA	TA	Intergenic region
NZ_CP014782.1	5156859	CAA	CA	Intergenic region
NZ_CP014782.1	5366730	GT	G	Intergenic region
NZ_CP014782.1	5562941	TAAAAAAAA	TAAAAAAAAA	Intergenic region
NZ_CP014782.1	5605631	GC	GCC	Intergenic region
NZ_CP014782.1	5747832	CTTTT	CTTTTT	Intergenic region
NZ_CP014782.1	5759531	CTTTTTT	CTTTTTTT	Intergenic region
NZ_CP014782.1	5888927	AGGG	AG	Intergenic region
NZ_CP014782.1	6009720	CAAAAAA	CAAAAAAA	Intergenic region
