# Supplementary material for: Prophage enhances the ability of deep-sea bacterium Shewanella psychrophila WP2 to utilize D-amino acid
Source: Microbiol Spectr. 2024 Jan 3;12(2):e03263-23. doi: 10.1128/spectrum.03263-23 (PMC10845958; doi:10.1128/spectrum.03263-23)
Supplement: Table S4 — Supplemental table. [file spectrum.03263-23-s0003.xlsx]

## Sheet: supplement table 3 DEGS
ID	count_B	count_A	fpkm_B	fpkm_A	log2FC	PValue	FDR	Gene_Name	Protein ID	Function description
gene-sps_RS25440	0	1309.67	0	146.633	-13.3094	0	0	sps_RS25440	WP_077755055.1	LysM peptidoglycan-binding domain-containing protein
gene-sps_RS25350	0	591.667	0	456.233	-12.1583	3.15e-250	6.83e-248	sps_RS25350	WP_077755039.1	helix-turn-helix transcriptional regulator
gene-sps_RS25195	0	416.667	0	417.253	-11.6618	1.26e-187	1.53e-185	sps_RS25195	WP_077755011.1	hypothetical protein
gene-sps_RS25190	0	279	0	73.6933	-11.0835	2.75e-134	1.66e-132	sps_RS25190	WP_077755010.1	site-specific integrase
gene-sps_RS25235	0	186.333	0	83.85	-10.4949	5.7e-98	1.85e-96	sps_RS25235	WP_077755018.1	hypothetical protein
gene-sps_RS25355	0	170	0	343.293	-10.3759	7.18e-83	1.75e-81	sps_RS25355	WP_077755040.1	hypothetical protein
gene-sps_RS25220	0	167	0	17.88	-10.3424	7.75e-84	1.95e-82	sps_RS25220	WP_077755015.1	hypothetical protein
gene-sps_RS25260	0.333333	614.333	0.05	80.9033	-10.3131	3.56e-259	8.05e-257	sps_RS25260	WP_077755023.1	Clp protease ClpP
gene-sps_RS28380	1317.67	1	6540.4	3.63333	10.2816	0	0	sps_RS28380	WP_149027364.1	transposase
gene-sps_RS25265	0	148.333	0	25.39	-10.1622	4.33e-82	1.05e-80	sps_RS25265	WP_077755024.1	phage portal protein
gene-sps_RS25420	0	146.333	0	309.42	-10.1572	1.23e-67	2.33e-66	sps_RS25420	WP_077755052.1	hypothetical protein
gene-sps_RS25360	0	143	0	110.36	-10.1009	2.16e-70	4.39e-69	sps_RS25360	WP_149027360.1	hypothetical protein
gene-sps_RS25275	0	128	0	16.9767	-9.96143	1.25e-67	2.36e-66	sps_RS25275	WP_077755026.1	phage terminase large subunit family protein
gene-sps_RS07795	4519	5	8363.46	7.44333	9.88409	0	0	nirD	WP_077752018.1	nitrite reductase small subunit NirD
gene-sps_RS25205	0	111	0	16.59	-9.74555	1.29e-65	2.37e-64	sps_RS25205	WP_077755858.1	hypothetical protein
gene-sps_RS26140	10921.3	14.3333	6181.01	6.70667	9.66323	0	0	sps_RS26140	WP_077755176.1	hypothetical protein
gene-sps_RS07800	36448	51.3333	4159.18	4.95667	9.56803	0	0	nirB	WP_077752019.1	nitrite reductase large subunit
gene-sps_RS25365	0	79.3333	0	121.06	-9.2669	1.43e-52	1.91e-51	sps_RS25365	WP_077755042.1	hypothetical protein
gene-sps_RS25230	0.333333	257.667	0.0266667	16.5733	-9.0505	4.16e-126	2.21e-124	sps_RS25230	WP_077755017.1	tape measure protein
gene-sps_RS25325	0	67.6667	0	15.0867	-9.03378	1.28e-45	1.42e-44	sps_RS25325	WP_077755035.1	tyrosine-type recombinase/integrase
gene-sps_RS25215	0	60	0	17.96	-8.86781	4.88e-42	5.01e-41	sps_RS25215	WP_077755014.1	hypothetical protein
gene-sps_RS22575	3314.67	7.66667	6493.67	12.2667	8.8288	0	0	sps_RS22575	WP_041419646.1	nitrogen regulatory protein P-II 1
gene-sps_RS25255	0	54.6667	0	98.7367	-8.72146	7.41e-36	6.39e-35	sps_RS25255	WP_077755022.1	DUF2190 family protein
gene-sps_RS25245	0	53.6667	0	34.1133	-8.69753	1.7e-36	1.49e-35	sps_RS25245	WP_077755020.1	hypothetical protein
gene-sps_RS25335	0	53.3333	0	22.94	-8.69333	7.5e-38	6.89e-37	sps_RS25335	WP_149027358.1	helix-turn-helix domain-containing protein
gene-sps_RS07895	16122.3	41.6667	2240.02	4.92	8.68972	0	0	sps_RS07895	WP_077752034.1	nitrate reductase
gene-sps_RS25435	0	50.6667	0	50.5233	-8.641	3.03e-32	2.36e-31	sps_RS25435	WP_077755054.1	hypothetical protein
gene-sps_RS25330	0	48	0	23.4567	-8.53362	9.97e-30	7.13e-29	sps_RS25330	WP_077755036.1	replication protein P
gene-sps_RS07890	16439.7	51.3333	2446.82	6.47	8.41861	0	0	sps_RS07890	WP_149027240.1	dimethyl sulfoxide reductase anchor subunit
gene-sps_RS07790	18036.3	68	3965.93	12.5333	8.15344	0	0	sps_RS07790	WP_077752017.1	NarK family nitrate/nitrite MFS transporter
gene-sps_RS25295	0	36.6667	0	21.2767	-8.15149	1.84e-26	1.17e-25	sps_RS25295	WP_077755030.1	lysozyme
gene-sps_RS25425	0	32	0	50.04	-7.95275	4.5e-23	2.57e-22	sps_RS25425	WP_077755862.1	hypothetical protein
gene-sps_RS25415	0	30	0	4.91667	-7.8808	1.61e-21	8.75e-21	sps_RS25415	WP_077755051.1	DNA cytosine methyltransferase
gene-sps_RS07815	1780	8.66667	743.163	2.92	7.77467	1.38e-132	7.99e-131	cobA	WP_077752021.1	uroporphyrinogen-III C-methyltransferase
gene-sps_RS22570	18202.3	95	4824.18	21.21	7.68072	0	0	sps_RS22570	WP_077754531.1	ammonium transporter
gene-sps_RS28640	0	26.3333	0	433.673	-7.67923	6.56e-20	3.41e-19	sps_RS28640	WP_169915942.1	hypothetical protein
gene-sps_RS07810	2573	14.3333	725.197	3.34	7.59016	9.44e-118	4.24e-116	sps_RS07810	WP_077755592.1	glycosyl transferase
gene-sps_RS25280	0	23.6667	0	16.3967	-7.52274	7.81e-18	3.76e-17	sps_RS25280	WP_077755027.1	terminase small subunit
gene-sps_RS25345	0	23.6667	0	12.2833	-7.51976	1.15e-17	5.47e-17	sps_RS25345	WP_077755038.1	hypothetical protein
gene-sps_RS25300	0	23	0	37.5333	-7.48039	5.94e-17	2.74e-16	sps_RS25300	WP_077755031.1	DUF4406 domain-containing protein
gene-sps_RS25250	0	22.6667	0	36.7033	-7.4679	2.29e-17	1.07e-16	sps_RS25250	WP_077755021.1	hypothetical protein
gene-sps_RS07885	2574	16.6667	2934.79	15.5	7.36022	8.48804779555262e-321	2.32483083716244e-318	sps_RS07885	WP_077752033.1	hypothetical protein
gene-sps_RS25340	0	21	0	12.8333	-7.33273	6.23e-14	2.52e-13	sps_RS25340	WP_077755037.1	hypothetical protein
gene-sps_RS25410	0	18.6667	0	9.99667	-7.17765	4.39e-14	1.79e-13	sps_RS25410	WP_077755050.1	hypothetical protein
gene-sps_RS25405	0	17.3333	0	5.39667	-7.08739	3.13e-13	1.23e-12	sps_RS25405	WP_077755049.1	phage N-6-adenine-methyltransferase
gene-sps_RS25380	0	17	0	10.58	-7.02284	7.53e-12	2.75e-11	sps_RS25380	WP_077755045.1	hypothetical protein
gene-sps_RS13895	1052.67	9.33333	861.277	6.35333	6.88992	5.98e-277	1.48e-274	sps_RS13895	WP_077755691.1	GNAT family N-acetyltransferase
gene-sps_RS07785	13951.3	139.667	2433.39	20.6167	6.73692	0	0	sps_RS07785	WP_077755591.1	bifunctional protein-serine/threonine kinase/phosphatase
gene-sps_RS28635	0	12.6667	0	26.5433	-6.6005	3.23e-09	1.02e-08	sps_RS28635	WP_077755029.1	hypothetical protein
gene-sps_RS25210	0	12.3333	0	26.36	-6.5929	3.73e-10	1.24e-09	sps_RS25210	WP_077755013.1	hypothetical protein
gene-sps_RS25395	0	10.6667	0	7.21	-6.36602	3.56e-08	1.04e-07	sps_RS25395	WP_077755047.1	hypothetical protein
gene-sps_RS25385	0	10.3333	0	7.57667	-6.32823	3.52e-08	1.03e-07	sps_RS25385	WP_077755046.1	hypothetical protein
gene-sps_RS25240	0	10.3333	0	10.0767	-6.31253	1.18e-07	3.33e-07	sps_RS25240	WP_077755019.1	hypothetical protein
gene-sps_RS07805	1511	22.3333	1237.87	15.3833	6.17524	1.11e-86	2.95e-85	sps_RS07805	WP_077752020.1	ANTAR domain-containing protein
gene-sps_RS25225	0	8.33333	0	10.2967	-5.99795	3.07e-06	7.79e-06	sps_RS25225	WP_077755016.1	hypothetical protein
gene-sps_RS25200	0	8	0	46.37	-5.96138	1.47e-06	3.84e-06	sps_RS25200	WP_077755012.1	hypothetical protein
gene-sps_RS00960	253.333	15771	129.21	6809.7	-5.8786	0	0	sps_RS00960	WP_077755506.1	hypothetical protein
gene-sps_RS03745	10379	199	2088.15	33.5767	5.80646	0	0	sps_RS03745	WP_077751304.1	isocitrate lyase
gene-sps_RS21785	772.667	16	188.43	3.33333	5.66203	2.16e-148	1.68e-146	sps_RS21785	WP_077754407.1	porin
gene-sps_RS25285	0	6	0	26.14	-5.57222	3.3e-05	7.54e-05	sps_RS25285	WP_169915940.1	hypothetical protein
gene-sps_RS25315	0	5.66667	0	10.15	-5.50474	4e-05	9.05e-05	sps_RS25315	WP_077755859.1	hypothetical protein
gene-sps_RS25305	0	5.33333	0	8.19	-5.39703	0.000121943	0.000262444	sps_RS25305	WP_077755032.1	helix-turn-helix transcriptional regulator
gene-sps_RS21780	668.333	17.3333	256.257	5.83333	5.33966	2.52e-194	3.55e-192	sps_RS21780	WP_179948429.1	tripartite tricarboxylate transporter substrate binding protein
gene-sps_RS07140	4.33333	0	1.27667	0	5.20936	0.000703678	0.00138552	sps_RS07140	WP_077751384.1	IS4 family transposase
gene-sps_RS28370	0	4.66667	0	18.41	-5.19948	0.000468309	0.00094497	sps_RS28370	WP_149027359.1	helix-turn-helix domain-containing protein
gene-sps_RS20745	3.66667	137.667	69.76	2121.29	-5.1228	6.32e-50	7.91e-49	torE	WP_077754242.1	trimethylamine N-oxide reductase system protein TorE
gene-sps_RS00550	24.6667	0.666667	31.01	0.64	5.05281	1.15e-17	5.48e-17	flgC	WP_077750692.1	flagellar basal body rod protein FlgC
gene-sps_RS25390	0	4	0	4.62	-4.99463	0.00142774	0.0027087	sps_RS25390	WP_077755861.1	hypothetical protein
gene-sps_RS12380	1799.67	61	195.14	5.66	4.96932	1.07e-198	1.59e-196	sps_RS12380	WP_077752813.1	TonB-dependent receptor
gene-sps_RS03480	1622.33	58.3333	258.873	7.87333	4.88595	1.6e-264	3.79e-262	sps_RS03480	WP_077751255.1	glycoside hydrolase family 13 protein
gene-sps_RS18010	883.667	32	295.94	9.21333	4.86245	5.69e-190	7.4e-188	sps_RS18010	WP_077753767.1	TRAP transporter substrate-binding protein
gene-sps_RS12385	506	19	61.8967	1.95333	4.82594	1.34e-84	3.43e-83	sps_RS12385	WP_077752814.1	S9 family peptidase
gene-sps_RS20750	256	7591.67	72.8767	1837.11	-4.80705	0	0	torC	WP_011621843.1	pentaheme c-type cytochrome TorC
gene-sps_RS21770	736.333	28.3333	153.85	4.96333	4.78287	4.7e-129	2.63e-127	sps_RS21770	WP_077754404.1	tripartite tricarboxylate transporter permease
gene-sps_RS10505	137.333	6	259.173	8.65333	4.58744	1.07e-47	1.26e-46	sps_RS10505	WP_077752482.1	DUF3718 domain-containing protein
gene-sps_RS21775	85.6667	4	82.55	3.26	4.46278	1.78e-40	1.76e-39	sps_RS21775	WP_077754405.1	tripartite tricarboxylate transporter TctB family protein
gene-sps_RS18015	331.667	17	196.87	8.41667	4.36859	9.46e-103	3.37e-101	sps_RS18015	WP_077753768.1	TRAP transporter small permease
gene-sps_RS03485	17721.3	968	1882.73	86.14	4.30228	4.31e-87	1.16e-85	sps_RS03485	WP_077751256.1	TonB-dependent receptor
gene-sps_RS16590	1660.67	91	547.47	25.0733	4.29504	1.23e-125	6.47e-124	glnL	WP_077753540.1	nitrogen regulation protein NR(II)
gene-sps_RS20755	685.333	13854	83.23	1434.63	-4.2554	0	0	torA	WP_077754243.1	trimethylamine-N-oxide reductase TorA
gene-sps_RS14430	6246.33	378	753.343	38.4667	4.14639	1.22e-247	2.55e-245	sps_RS14430	WP_077753172.1	S8 family serine peptidase
gene-sps_RS19370	445.333	8280.67	118.887	1880.69	-4.13444	0	0	sps_RS19370	WP_077754000.1	dicarboxylate/amino acid:cation symporter
gene-sps_RS23615	78.6667	5	95.93	5.30667	4.02726	1.5e-32	1.19e-31	sps_RS23615	WP_169915903.1	ParB N-terminal domain-containing protein
gene-sps_RS16595	1779.33	118.667	409.35	23.0467	4.00673	1.09e-105	4.07e-104	glnG	WP_077753541.1	nitrogen regulation protein NR(I)
gene-sps_RS09080	1294.33	20742	360.14	4916.75	-3.92146	0	0	sps_RS09080	WP_077755618.1	porin
gene-sps_RS20760	136	2190.33	83.2267	1128.68	-3.92135	5.72e-277	1.48e-274	torD	WP_169916003.1	molecular chaperone TorD
gene-sps_RS10070	11381.3	812	1486.45	90.2633	3.89718	2.83e-155	2.34e-153	sps_RS10070	WP_077752403.1	immune inhibitor A
gene-sps_RS14035	3219	240.333	1925.42	120.603	3.83617	0	0	sps_RS14035	WP_077753102.1	response regulator transcription factor
gene-sps_RS02760	177.333	13.3333	1479.01	85.35	3.81809	5.64e-63	9.81e-62	cspD	WP_077751076.1	cold shock domain-containing protein CspD
gene-sps_RS03395	191.333	14.6667	45.86	2.97333	3.79528	1.45e-42	1.5e-41	sps_RS03395	WP_077751241.1	L-serine ammonia-lyase
gene-sps_RS03475	763.667	59.3333	118.053	7.74333	3.77462	1.22e-192	1.63e-190	sps_RS03475	WP_077751254.1	alpha-amylase family protein
gene-sps_RS23400	113.667	9	46.7867	2.97333	3.74934	1.02e-19	5.3e-19	sps_RS23400	WP_077754699.1	SRPBCC family protein
gene-sps_RS18020	721.333	57.3333	167.853	11.32	3.7395	1.99e-187	2.35e-185	sps_RS18020	WP_077753769.1	TRAP transporter large permease subunit
gene-sps_RS14435	780	63.6667	911.977	61.2767	3.71339	1.14e-124	5.74e-123	sps_RS14435	WP_077753173.1	curlin
gene-sps_RS03285	1016.67	83.3333	203.42	13.92	3.70536	5.32e-159	4.77e-157	sps_RS03285	WP_077751221.1	MFS transporter
gene-sps_RS08990	76	1051.67	124.237	1424.75	-3.70503	2.51e-156	2.1e-154	sps_RS08990	WP_077752222.1	hypothetical protein
gene-sps_RS00555	25.6667	2	46.41	2.88667	3.7021	5.02e-11	1.75e-10	sps_RS00555	WP_077750693.1	flagellar basal body rod protein FlgB
gene-sps_RS13890	649	58	607.253	44.4967	3.58534	1.68e-122	8.26e-121	sps_RS13890	WP_077753076.1	N-acetyltransferase
gene-sps_RS14440	5165	466	1098.74	84.2233	3.56077	5.97e-155	4.86e-153	sps_RS14440	WP_077753174.1	curlin
gene-sps_RS07780	1007	92	292.163	22.0567	3.55507	2.87e-164	2.76e-162	sps_RS07780	WP_012324509.1	hypothetical protein
gene-sps_RS01120	3898.33	355.333	1425.49	110.953	3.5361	2.37e-145	1.72e-143	sps_RS01120	WP_077750800.1	iron-sulfur cluster-binding domain-containing protein
gene-sps_RS25975	69.3333	6.33333	181.9	13.3033	3.52664	7.7e-24	4.5e-23	sps_RS25975	WP_077755147.1	hypothetical protein
gene-sps_RS22115	277.333	26	129.997	10.0833	3.50329	6.47e-78	1.49e-76	sps_RS22115	WP_077754459.1	hypothetical protein
gene-sps_RS14445	462.667	43.3333	222.293	17.6067	3.50215	3.05e-134	1.82e-132	sps_RS14445	WP_077755699.1	CsgG/HfaB family protein
gene-sps_RS02895	3828.67	372.667	576.81	47.2933	3.4595	4.29e-222	7.97e-220	sps_RS02895	WP_077751109.1	DUF1302 domain-containing protein
gene-sps_RS03315	3570.67	354.333	522.557	43.3733	3.43932	1.57e-145	1.15e-143	sps_RS03315	WP_008466696.1	glycoside hydrolase family 97 protein
gene-sps_RS13920	0.666667	8.33333	2.46	23.8933	-3.33829	3.71e-05	8.45e-05	sps_RS13920	WP_077753081.1	ribbon-helix-helix domain-containing protein
gene-sps_RS18280	171	18.3333	153.43	13.47	3.30511	3.43e-49	4.2e-48	sps_RS18280	WP_077753810.1	hypothetical protein
gene-sps_RS03280	1785	194	215.94	19.77	3.29748	1.09e-102	3.86e-101	sps_RS03280	WP_077751220.1	glucan 1%2C4-alpha-glucosidase
gene-sps_RS08025	1116.33	121.333	101.43	9.33333	3.29237	1.67e-204	2.71e-202	sps_RS08025	WP_077752057.1	efflux RND transporter permease subunit
gene-sps_RS21240	131.333	14.3333	31.3567	2.84667	3.27675	6.81e-43	7.15e-42	sps_RS21240	WP_077754324.1	TRAP transporter large permease subunit
gene-sps_RS03405	45.6667	5	70.6733	5.95667	3.27055	9.11e-16	3.98e-15	gcvH	WP_077755531.1	glycine cleavage system protein GcvH
gene-sps_RS05220	1214.67	136	112.03	10.5667	3.25274	4.41e-216	7.4e-214	sps_RS05220	WP_077751564.1	efflux RND transporter permease subunit
gene-sps_RS05730	1167.67	137.667	1212.55	117.333	3.18979	7.84e-121	3.71e-119	sps_RS05730	WP_077751653.1	hypothetical protein
gene-sps_RS23610	334.333	39.3333	57.46	5.65333	3.17934	1.41e-80	3.34e-79	sps_RS23610	WP_169915901.1	FAD/NAD(P)-binding protein
gene-sps_RS28650	9.33333	1	165.297	13.85	3.16066	1.67e-05	3.97e-05	sps_RS28650	WP_169915948.1	hypothetical protein
gene-sps_RS09195	9.33333	1	56.7033	4.56667	3.15959	2.16e-06	5.56e-06	sps_RS09195	WP_013052263.1	peptidylprolyl isomerase
gene-sps_RS00525	61	7.33333	36.73	3.82	3.12211	6.04e-22	3.31e-21	flgH	WP_077750687.1	flagellar basal body L-ring protein FlgH
gene-sps_RS03400	286	35	72.77	7.58	3.1161	4.11e-68	7.9e-67	sps_RS03400	WP_077751242.1	serine hydroxymethyltransferase
gene-sps_RS03385	274.667	34	64.6533	6.66333	3.11482	2.17e-51	2.82e-50	sps_RS03385	WP_077751239.1	sodium:alanine symporter family protein
gene-sps_RS08995	102.333	936.333	49.2333	379.123	-3.10539	1.13e-100	3.92e-99	sps_RS08995	WP_077752223.1	TSUP family transporter
gene-sps_RS07870	1111.67	139.333	145.567	15.5433	3.08575	1.61e-126	8.72e-125	sps_RS07870	WP_179948396.1	M4 family metallopeptidase
gene-sps_RS20125	5484.33	693.333	1642.16	174.69	3.07996	3.16e-175	3.5e-173	sps_RS20125	WP_077754131.1	sodium ion-translocating decarboxylase subunit beta
gene-sps_RS01105	2542	322.667	486.953	52.77	3.06262	8.17e-74	1.78e-72	sps_RS01105	WP_077750797.1	acyl-CoA dehydrogenase family protein
gene-sps_RS14455	284.333	36.6667	401.55	42.6367	3.04761	3.86e-54	5.36e-53	sps_RS14455	WP_149027418.1	curli production assembly/transport protein CsgE
gene-sps_RS20710	113.667	996	27.3767	203.753	-3.04353	2.86e-167	2.92e-165	sps_RS20710	WP_077754237.1	YjiH family protein
gene-sps_RS15895	610.333	78	874.307	94.6867	3.02642	5.27e-36	4.58e-35	sps_RS15895	WP_149027290.1	phasin family protein
gene-sps_RS26655	1571	206.333	497.623	54.8833	3.02111	2.74e-165	2.69e-163	sps_RS26655	WP_077755269.1	pilus assembly protein PilM
gene-sps_RS27765	11.6667	101.333	5.28	38.9133	-3.01542	2.89e-31	2.16e-30	sps_RS27765	WP_077755468.1	phosphate ABC transporter substrate-binding protein
gene-sps_RS01110	4052.67	539	721.127	81.6067	2.9994	3.55e-102	1.24e-100	sps_RS01110	WP_169915644.1	acyl-CoA dehydrogenase family protein
gene-sps_RS19860	1425.33	189.667	291.26	33.0667	2.99596	2.98e-184	3.45e-182	sps_RS19860	WP_149027431.1	sulfatase-like hydrolase/transferase
gene-sps_RS26925	205.667	27.3333	19.65	2.23667	2.99369	6.91e-58	1.05e-56	sps_RS26925	WP_077755315.1	efflux RND transporter permease subunit
gene-sps_RS07745	465.667	62.3333	199.74	22.34	2.99197	4.3e-100	1.45e-98	sps_RS07745	WP_077752012.1	curli production assembly/transport protein CsgG
gene-sps_RS23605	99.3333	13.3333	66.7733	7.25333	2.98734	5.04e-31	3.75e-30	sps_RS23605	WP_077755837.1	LysE family translocator
gene-sps_RS20725	609	81.6667	780.66	87.59	2.98663	6.28e-120	2.95e-118	sps_RS20725	WP_077754239.1	CBS domain-containing protein
gene-sps_RS24460	438.333	59	155.89	17.6733	2.98436	1.31e-99	4.37e-98	sps_RS24460	WP_169915930.1	winged helix-turn-helix domain-containing protein
gene-sps_RS04460	566	4735.67	127.397	900.203	-2.9708	1.35e-223	2.6e-221	sps_RS04460	WP_077751428.1	glyceraldehyde-3-phosphate dehydrogenase
gene-sps_RS00715	520.333	4294.67	146.22	1021.59	-2.95767	7.75e-193	1.06e-190	sps_RS00715	WP_077750723.1	glycine C-acetyltransferase
gene-sps_RS10725	32.6667	4.33333	87.9533	10.3833	2.95751	1.55e-13	6.19e-13	sps_RS10725	WP_077752519.1	hypothetical protein
gene-sps_RS27470	48.3333	399	39.98	277.38	-2.95391	4.97e-88	1.36e-86	sps_RS27470	WP_077755419.1	outer membrane beta-barrel protein
gene-sps_RS07515	771	107.333	80.6067	9.31667	2.94902	4e-116	1.72e-114	sps_RS07515	WP_077751974.1	ExeM/NucH family extracellular endonuclease
gene-sps_RS07750	117	16	153.85	17.7567	2.94702	1.16e-33	9.41e-33	sps_RS07750	WP_077752013.1	curli production assembly protein CsgF
gene-sps_RS00530	65	9	30.8833	3.43667	2.94472	5.37e-18	2.6e-17	flgG	WP_077750688.1	flagellar basal-body rod protein FlgG
gene-sps_RS09075	14370.7	2004.67	1591.1	188.753	2.93121	7.59e-119	3.47e-117	sps_RS09075	WP_077752238.1	TonB-dependent receptor
gene-sps_RS09005	2556	362.667	402.463	48.4333	2.90886	1.45e-218	2.6e-216	sps_RS09005	WP_077755617.1	NERD domain-containing protein
gene-sps_RS14985	171	24.3333	784.337	89.7333	2.90302	1e-34	8.41e-34	sps_RS14985	WP_077753267.1	YgjV family protein
gene-sps_RS01115	7238.33	1035.33	1303.37	158.663	2.89537	4.04e-113	1.67e-111	sps_RS01115	WP_077750799.1	fatty acyl-AMP ligase
gene-sps_RS12690	294	42.3333	34.2033	4.14333	2.88424	7.45e-69	1.46e-67	sps_RS12690	WP_077752866.1	glycoside hydrolase
gene-sps_RS15505	7868.33	1145.67	2955.11	360.41	2.88187	1.42e-217	2.46e-215	sps_RS15505	WP_077753349.1	paraslipin
gene-sps_RS03490	6814.33	990.667	1320.67	161.88	2.88037	7.35e-136	4.67e-134	sps_RS03490	WP_077751257.1	alpha glucosidase
gene-sps_RS26930	58.3333	8.33333	17.8767	2.23667	2.87416	1.36e-22	7.61e-22	sps_RS26930	WP_077755316.1	efflux RND transporter periplasmic adaptor subunit
gene-sps_RS20705	5.33333	0.666667	7.21	0.783333	2.86608	0.00271962	0.00499573	sps_RS20705	WP_077754236.1	hypothetical protein
gene-sps_RS02620	150	1156.67	67.9067	445.743	-2.86392	6.06e-136	3.89e-134	sps_RS02620	WP_077751050.1	kinase/pyrophosphorylase
gene-sps_RS23625	139	20.3333	48.0167	5.87	2.8625	4.05e-37	3.64e-36	sbnB	WP_077755838.1	2%2C3-diaminopropionate biosynthesis protein SbnB
gene-sps_RS05725	318.333	46.6667	147.533	18.3133	2.85616	1.4e-70	2.87e-69	sps_RS05725	WP_077751651.1	hypothetical protein
gene-sps_RS26675	271	2077.67	106.587	691.737	-2.85092	6.99e-197	1.01e-194	sps_RS26675	WP_077755273.1	ornithine carbamoyltransferase
gene-sps_RS20130	11396	1693.33	1980.17	248.827	2.84471	5.24e-166	5.24e-164	oadA	WP_077754132.1	sodium-extruding oxaloacetate decarboxylase subunit alpha
gene-sps_RS21765	512	75	100.567	12.6967	2.84327	5.46e-66	1e-64	sps_RS21765	WP_077754403.1	sensor histidine kinase
gene-sps_RS11800	253.667	38	38.3533	4.78	2.82803	2.86e-18	1.4e-17	sps_RS11800	WP_077752711.1	response regulator
gene-sps_RS08830	583.667	4400	129.813	830.687	-2.82739	7.21e-227	1.44e-224	putP	WP_077752194.1	sodium/proline symporter PutP
gene-sps_RS15160	56.3333	424	141.2	873.373	-2.82564	1.69e-78	3.91e-77	fis	WP_005496187.1	DNA-binding transcriptional regulator Fis
gene-sps_RS14450	248.667	37.3333	341.18	42.7067	2.82195	1.23e-57	1.87e-56	sps_RS14450	WP_077753175.1	curli production assembly protein CsgF
gene-sps_RS23405	175	26.3333	21.2033	2.67	2.81833	4.48e-24	2.63e-23	sps_RS23405	WP_169915893.1	hypothetical protein
gene-sps_RS04385	105.333	781.667	19.5867	124.27	-2.80937	4.09e-122	1.97e-120	sps_RS04385	WP_077751415.1	hypothetical protein
gene-sps_RS18275	763	117.667	395.323	51.18	2.7879	2.14e-141	1.47e-139	sps_RS18275	WP_077753809.1	hypothetical protein
gene-sps_RS19880	262	41	93.8167	12.2467	2.76682	7.24e-57	1.07e-55	sps_RS19880	WP_149027432.1	HupE/UreJ family protein
gene-sps_RS01090	2880	449.333	998.617	132.143	2.76371	8.53e-99	2.79e-97	sps_RS01090	WP_077750794.1	3-oxoacyl-ACP synthase III family protein
gene-sps_RS06935	218	1571	205.827	1244.51	-2.76272	8.3e-157	7.08e-155	ilvN	WP_077751870.1	acetolactate synthase small subunit
gene-sps_RS08030	877.667	138.667	85.5967	11.4733	2.75213	8.88e-144	6.25e-142	sps_RS08030	WP_077752058.1	efflux RND transporter permease subunit
gene-sps_RS05130	31122.3	4924.33	27204.3	3597.03	2.75032	5.12e-117	2.26e-115	sps_RS05130	WP_077751546.1	Hcp family type VI secretion system effector
gene-sps_RS00535	46.6667	7.33333	24.1733	3.25667	2.73748	1.04e-11	3.79e-11	sps_RS00535	WP_077750689.1	flagellar basal body rod protein FlgF
gene-sps_RS05215	369.667	59.6667	103.823	13.96	2.72945	6.63e-70	1.32e-68	sps_RS05215	WP_077751563.1	efflux RND transporter periplasmic adaptor subunit
gene-sps_RS20550	30	4.66667	73.1533	9.83	2.72041	2.76e-09	8.73e-09	sps_RS20550	WP_169915861.1	protease inhibitor I42 family protein
gene-sps_RS11785	581	93.6667	7534.75	965.973	2.71817	2.45e-105	9.1e-104	sps_RS11785	WP_077752708.1	DUF3545 family protein
gene-sps_RS17840	84.6667	13.6667	22.86	3.11333	2.71176	5.53e-21	2.96e-20	sps_RS17840	WP_077755751.1	glycosyltransferase family 4 protein
gene-sps_RS05545	22306	3653.33	5011.9	697.24	2.6993	1.11e-168	1.15e-166	pyk	WP_077751621.1	pyruvate kinase
gene-sps_RS19855	540.333	89	251.977	34.8067	2.69471	3.4e-104	1.22e-102	sps_RS19855	WP_149027316.1	hypothetical protein
gene-sps_RS09120	432.333	70	979.113	130.223	2.69371	2.11e-14	8.75e-14	sps_RS09120	WP_077752244.1	helix-hairpin-helix domain-containing protein
gene-sps_RS12630	100	16.3333	1210.83	157.903	2.68982	5.89e-27	3.82e-26	sps_RS12630	WP_077755668.1	hypothetical protein
gene-sps_RS19850	840	138.667	318.983	45.0233	2.68186	3.85e-106	1.45e-104	sps_RS19850	WP_077755779.1	transporter
gene-sps_RS04575	1	7.66667	2.56333	15.4067	-2.68139	0.000829729	0.00162023	sps_RS04575	WP_077751447.1	hypothetical protein
gene-sps_RS10575	399.333	66.3333	638.66	87.1333	2.68129	2.59e-74	5.71e-73	sps_RS10575	WP_077752494.1	DUF3192 domain-containing protein
gene-sps_RS01095	5145.67	855	524.66	74.2867	2.67499	2.09e-106	8.02e-105	sps_RS01095	WP_077750795.1	type I polyketide synthase
gene-sps_RS24685	10192.3	1705.67	13208.3	1835.38	2.67103	7.25e-202	1.11e-199	sps_RS24685	WP_077754924.1	DUF2170 family protein
gene-sps_RS19180	176.667	29.3333	51.6633	7.18	2.66667	5.45e-13	2.11e-12	sps_RS19180	WP_077753969.1	ABC transporter substrate-binding protein
gene-sps_RS26910	60	404.333	36.7633	209.02	-2.66499	1.43e-64	2.59e-63	ribB	WP_077755312.1	3%2C4-dihydroxy-2-butanone-4-phosphate synthase
gene-sps_RS15910	83.3333	14	17.5333	2.40333	2.66091	2.8e-12	1.05e-11	sps_RS15910	WP_077753420.1	YifB family Mg chelatase-like AAA ATPase
gene-sps_RS12230	5.66667	38.6667	18.52	103.153	-2.65837	2.4e-13	9.53e-13	sps_RS12230	WP_077752787.1	hypothetical protein
gene-sps_RS07755	84	14.3333	97.16	13.2233	2.64805	1.69e-22	9.43e-22	sps_RS07755	WP_077755589.1	curli production assembly/transport protein CsgE
gene-sps_RS10395	455.667	77.6667	186.12	27.01	2.63892	3.7e-74	8.1e-73	sps_RS10395	WP_077752461.1	GGDEF domain-containing protein
gene-sps_RS02900	1927	332	460.947	66.99	2.63117	3.48e-161	3.23e-159	sps_RS02900	WP_077751111.1	DUF1329 domain-containing protein
gene-sps_RS05710	14111.7	92253.7	1641.75	9125.04	-2.62109	3.96e-202	6.25e-200	sps_RS05710	WP_077751647.1	TonB-dependent receptor
gene-sps_RS14965	536	92.6667	49.7967	7.33	2.62047	3.28e-96	1.04e-94	sps_RS14965	WP_077753263.1	transporter substrate-binding domain-containing protein
gene-sps_RS15515	2128.67	376.333	2186.96	320.383	2.59831	1.11e-169	1.18e-167	sps_RS15515	WP_077753351.1	NfeD family protein
gene-sps_RS21245	46	8	37.8067	5.80333	2.57592	8.72e-13	3.34e-12	sps_RS21245	WP_077754325.1	TRAP transporter small permease subunit
gene-sps_RS18740	504.333	91	701.367	103.21	2.57268	8.91e-73	1.92e-71	flgB	WP_077753895.1	flagellar basal body rod protein FlgB
gene-sps_RS01060	953.333	169	465.417	69.5867	2.57147	2.3e-30	1.68e-29	sps_RS01060	WP_169915642.1	thioesterase
gene-sps_RS26640	408.667	73	360.243	54.08	2.56719	5.95e-50	7.46e-49	sps_RS26640	WP_179948433.1	pilus assembly protein PilP
gene-sps_RS26665	411.333	2582.67	98.0633	522.947	-2.56685	9.41e-139	6.12e-137	argH	WP_077755271.1	argininosuccinate lyase
gene-sps_RS19870	2832.67	512.333	465.457	71.3033	2.56091	1.04e-140	6.85e-139	sps_RS19870	WP_077755781.1	DUF3604 domain-containing protein
gene-sps_RS27540	3.33333	23.3333	0.94	5.05	-2.55964	0.00716035	0.0123467	sps_RS27540	WP_077755433.1	carboxylate--amine ligase
gene-sps_RS13565	16.3333	102.667	14.37	76.3067	-2.5589	7.73e-27	4.98e-26	sps_RS13565	WP_077753018.1	YgjV family protein
gene-sps_RS24730	1054	6556.67	97.96	516.827	-2.54611	1.45e-188	1.84e-186	putA	WP_179948387.1	bifunctional proline dehydrogenase/L-glutamate gamma-semialdehyde dehydrogenase PutA
gene-sps_RS08915	310	56.6667	158.427	24.4167	2.54521	9.96e-34	8.15e-33	sps_RS08915	WP_077752209.1	hypothetical protein
gene-sps_RS26115	29.6667	187	66.67	342.457	-2.5421	2.43e-17	1.14e-16	sps_RS26115	WP_077755172.1	hypothetical protein
gene-sps_RS26040	20.6667	127	9.60667	50.6	-2.53963	4.31e-21	2.33e-20	sps_RS26040	WP_077755158.1	metal ABC transporter permease
gene-sps_RS28425	9	56.3333	101.077	503.08	-2.53721	1.68e-17	7.94e-17	sps_RS28425	WP_169915619.1	hypothetical protein
gene-sps_RS11615	286.333	52.6667	114.4	17.78	2.53141	1.54e-53	2.1e-52	sps_RS11615	WP_077752677.1	ATPase
gene-sps_RS02360	18545.3	3430.33	3497.11	549.963	2.5305	4.76e-46	5.35e-45	asnB	WP_077751006.1	asparagine synthase B
gene-sps_RS03410	538	98.6667	55.9533	8.84333	2.53015	4.37e-72	9.28e-71	gcvP	WP_077751243.1	aminomethyl-transferring glycine dehydrogenase
gene-sps_RS12610	79.3333	14.6667	19.4933	2.98667	2.52456	2.7e-22	1.5e-21	sps_RS12610	WP_077752852.1	aspartate aminotransferase family protein
gene-sps_RS18810	70.3333	13	21	3.21333	2.52177	1.48e-17	7.01e-17	sps_RS18810	WP_077753908.1	efflux RND transporter periplasmic adaptor subunit
gene-sps_RS03415	332.667	62	106.29	16.8967	2.51078	2.55e-55	3.65e-54	sps_RS03415	WP_077751244.1	porin
gene-sps_RS07760	370	69.3333	237.877	37.3167	2.51053	1.86e-40	1.84e-39	sps_RS07760	WP_077752014.1	helix-turn-helix transcriptional regulator
gene-sps_RS02905	443	83.3333	149.383	23.9133	2.49753	1.04e-67	1.99e-66	sps_RS02905	WP_077751113.1	hypothetical protein
gene-sps_RS01055	449	86	198.04	31.4033	2.4829	1.56e-19	8.04e-19	sps_RS01055	WP_169915640.1	4'-phosphopantetheinyl transferase superfamily protein
gene-sps_RS02335	536	102.333	704.183	110.937	2.48108	3.28e-86	8.59e-85	sps_RS02335	WP_077751001.1	GNAT family N-acetyltransferase
gene-sps_RS03810	440.667	2622	337.843	1680.14	-2.47778	1.15e-147	8.77e-146	efp	WP_077751316.1	elongation factor P
gene-sps_RS08835	850.333	4974.67	226.233	1128.15	-2.46995	7.34e-155	5.88e-153	sps_RS08835	WP_077755614.1	porin
gene-sps_RS00710	496.333	2905	167.483	832.297	-2.46463	1.36e-173	1.47e-171	tdh	WP_077750722.1	L-threonine 3-dehydrogenase
gene-sps_RS01085	2721	521	444.793	72.7	2.4626	2.19e-60	3.55e-59	sps_RS01085	WP_077750793.1	HAD-IIIC family phosphatase
gene-sps_RS22715	128.667	25	571.467	87.32	2.46213	5.13e-27	3.34e-26	sps_RS22715	WP_077754557.1	hypothetical protein
gene-sps_RS03380	337.333	65	101.68	16.8133	2.45914	1.14e-46	1.3e-45	gcvT	WP_077751238.1	glycine cleavage system aminomethyltransferase GcvT
gene-sps_RS19260	3.66667	22	7.92333	39.6133	-2.45821	5.15e-08	1.49e-07	sps_RS19260	WP_077753982.1	YecR-like lipofamily protein
gene-sps_RS20610	928.667	180.333	402.43	65.8767	2.45321	3.25e-126	1.74e-124	sps_RS20610	WP_077755792.1	HDOD domain-containing protein
gene-sps_RS17470	5048.67	29294.3	1832.59	8994.2	-2.44707	6.52e-180	7.38e-178	cysK	WP_077755742.1	cysteine synthase A
gene-sps_RS24120	127.333	24.6667	94.5	15.33	2.44628	6.97e-21	3.73e-20	sps_RS24120	WP_077754839.1	SRPBCC family protein
gene-sps_RS25785	9	1.66667	10.91	1.55667	2.44498	9.53e-05	0.000207835	sps_RS25785	WP_077755113.1	hypothetical protein
gene-sps_RS07880	54.3333	10.6667	507.723	76.3067	2.44399	3.38e-13	1.33e-12	sps_RS07880	WP_149027239.1	hypothetical protein
gene-sps_RS12310	63.6667	367.333	20.79	102.243	-2.44089	1.59e-50	2.02e-49	sps_RS12310	WP_077752800.1	VspD
gene-sps_RS18285	1624.67	319.333	384.16	63.8133	2.43918	3.17e-143	2.2e-141	sps_RS18285	WP_077753811.1	tail fiber domain-containing protein
gene-sps_RS11190	9	1.66667	10.2767	1.49667	2.43902	0.00105104	0.00202204	sps_RS11190	WP_169915751.1	pilus assembly protein
gene-sps_RS21940	507	99.6667	41.8667	6.94	2.43807	1.41e-86	3.72e-85	sps_RS21940	WP_077754429.1	hybrid sensor histidine kinase/response regulator
gene-sps_RS07435	1058.67	210	845.783	138.973	2.43246	2.42e-129	1.37e-127	sps_RS07435	WP_077751958.1	disulfide bond formation protein B
gene-sps_RS03365	29.3333	170	17.64	85.11	-2.43036	6.24e-32	4.8e-31	sps_RS03365	WP_077751235.1	TrkA family potassium uptake protein
gene-sps_RS26375	399	2283	106.343	514.763	-2.42758	9.64e-125	4.92e-123	sps_RS26375	WP_077755217.1	malate dehydrogenase
gene-sps_RS26680	152.667	865	72.4867	349.693	-2.42067	1.56e-99	5.17e-98	argB	WP_077755274.1	acetylglutamate kinase
gene-sps_RS21955	34	6.66667	219.353	34.41	2.42054	1.86e-08	5.54e-08	sps_RS21955	WP_077754431.1	cold-shock protein
gene-sps_RS12615	107.667	21.3333	23.0067	3.87	2.42049	1.18e-25	7.32e-25	sps_RS12615	WP_077752853.1	CoA-acylating methylmalonate-semialdehyde dehydrogenase
gene-sps_RS24690	24597.3	4903.67	14076	2358.07	2.41926	3.38e-188	4.19e-186	sps_RS24690	WP_077754925.1	PspA/IM30 family protein
gene-sps_RS27560	5.33333	33.3333	1.49667	7.20667	-2.41869	0.000803287	0.00157154	sps_RS27560	WP_077755437.1	type III PLP-dependent enzyme
gene-sps_RS06565	649	128.667	138.56	23.24	2.41833	4.89e-55	6.95e-54	sps_RS06565	WP_077755575.1	methyl-accepting chemotaxis protein
gene-sps_RS12855	44	8.66667	24.1467	3.96667	2.41722	3.86e-14	1.58e-13	sps_RS12855	WP_077755670.1	LrgB family protein
gene-sps_RS01075	1264.67	250	620.46	104.39	2.41165	1.53e-39	1.47e-38	sps_RS01075	WP_077750791.1	2-oxo acid dehydrogenase subunit E2
gene-sps_RS11765	2400.67	481	307.517	52.45	2.41026	5.6e-62	9.46e-61	sps_RS11765	WP_077752704.1	phosphoketolase family protein
gene-sps_RS15475	95.3333	19	74.04	12.1967	2.40975	2.26e-21	1.22e-20	sps_RS15475	WP_077753344.1	hypothetical protein
gene-sps_RS07770	211.333	42.3333	178.24	29.92	2.40894	3.78e-24	2.23e-23	sps_RS07770	WP_077755590.1	curlin
gene-sps_RS17005	2	11.6667	2.84667	14.0867	-2.40846	0.000591824	0.00117731	sps_RS17005	WP_077753596.1	hypothetical protein
gene-sps_RS05185	1768.33	358	610.637	103.203	2.40573	2.1e-96	6.66e-95	tssG	WP_077751557.1	type VI secretion system baseplate subunit TssG
gene-sps_RS23620	137	27.6667	51.8267	8.72333	2.40546	1.33e-25	8.29e-25	sbnA	WP_077754755.1	2%2C3-diaminopropionate biosynthesis protein SbnA
gene-sps_RS07065	18.6667	3.66667	55.9267	8.57	2.40469	1.34e-07	3.77e-07	sps_RS07065	WP_077751895.1	hypothetical protein
gene-sps_RS01610	629	3536	132.367	632.013	-2.4012	6.56e-128	3.63e-126	sps_RS01610	WP_077750892.1	aldehyde dehydrogenase
gene-sps_RS13790	773.333	4333	134.627	640.733	-2.39978	3.13e-159	2.86e-157	sps_RS13790	WP_077753059.1	assimilatory sulfite reductase (NADPH) flavoprotein subunit
gene-sps_RS13785	681	3798.33	123.863	587.363	-2.39318	1.9e-162	1.8e-160	cysI	WP_077755688.1	assimilatory sulfite reductase (NADPH) hemoprotein subunit
gene-sps_RS11700	237.333	47.6667	187.977	32.2133	2.39156	2.61e-40	2.57e-39	pilV	WP_077752691.1	type IV pilus modification protein PilV
gene-sps_RS18235	278.333	1540.33	109.88	516.357	-2.38454	8.36e-136	5.24e-134	cysD	WP_077753803.1	sulfate adenylyltransferase subunit CysD
gene-sps_RS20135	348.333	71.6667	1600.13	261.843	2.37972	1e-53	1.38e-52	sps_RS20135	WP_077754133.1	OadG family protein
gene-sps_RS15510	4684.33	957.667	1742.79	301.753	2.37823	3e-146	2.26e-144	sps_RS15510	WP_077753350.1	paraslipin
gene-sps_RS15075	583	119.333	145.987	25.25	2.37789	9.87e-90	2.81e-88	sps_RS15075	WP_077753283.1	HlyD family type I secretion periplasmic adaptor subunit
gene-sps_RS13450	11	59.6667	20.8667	96.45	-2.36796	1.98e-12	7.47e-12	sps_RS13450	WP_077752998.1	hypothetical protein
gene-sps_RS00545	41	8.33333	22.45	3.96	2.36654	8.82e-10	2.89e-09	sps_RS00545	WP_077750691.1	flagellar biosynthesis protein FlgD
gene-sps_RS16995	4	22.6667	3.5	16.06	-2.35836	9.49e-07	2.51e-06	sps_RS16995	WP_077753594.1	hypothetical protein
gene-sps_RS26670	506.667	2756.67	138.067	636.96	-2.357	2.02e-152	1.59e-150	sps_RS26670	WP_077755272.1	argininosuccinate synthase
gene-sps_RS13455	36.3333	199	15.4033	70.7233	-2.35595	8.76e-32	6.69e-31	sps_RS13455	WP_077752999.1	DUF692 domain-containing protein
gene-sps_RS11385	1056.67	220	300.34	53.0067	2.35115	7.87e-119	3.56e-117	sps_RS11385	WP_077752637.1	efflux RND transporter periplasmic adaptor subunit
gene-sps_RS06930	1676.67	9084.33	306.903	1414.45	-2.35027	5.84e-158	5.15e-156	sps_RS06930	WP_077751869.1	acetolactate synthase 3 large subunit
gene-sps_RS18815	149.667	31.3333	14.3967	2.53333	2.34796	7.75e-27	4.99e-26	sps_RS18815	WP_077753909.1	efflux RND transporter permease subunit
gene-sps_RS05610	264	1409	85.32	386.823	-2.33126	1.59e-134	9.72e-133	sps_RS05610	WP_149027221.1	PLP-dependent cysteine synthase family protein
gene-sps_RS02910	939.333	200.333	123.62	22.1	2.32856	1.37e-104	4.97e-103	sps_RS02910	WP_077751115.1	RND family transporter
gene-sps_RS10770	711	151.333	84.42	15.0933	2.32757	4.39e-100	1.47e-98	sps_RS10770	WP_077752525.1	TonB-dependent receptor
gene-sps_RS01275	191.333	40.3333	83.64	14.8267	2.32728	4e-25	2.44e-24	sps_RS01275	WP_077750826.1	SURF1 family protein
gene-sps_RS07505	2.33333	13	59.0433	258.853	-2.3272	2.23e-05	5.22e-05	sps_RS07505	WP_179948413.1	YnbE family lipoprotein
gene-sps_RS08020	593.333	128	190.21	33.62	2.32691	4.53e-49	5.55e-48	sps_RS08020	WP_077755598.1	efflux RND transporter periplasmic adaptor subunit
gene-sps_RS17115	1718.67	365.667	260.95	47.0267	2.32455	3.59e-146	2.67e-144	sps_RS17115	WP_077753618.1	hypothetical protein
gene-sps_RS00670	71	378	57.0833	255.51	-2.32138	1.83e-57	2.74e-56	yihI	WP_077750714.1	Der GTPase-activating protein YihI
gene-sps_RS13915	2.33333	13	6.7	30.3967	-2.3199	4.75e-05	0.000107011	sps_RS13915	WP_077753080.1	antibiotic biosynthesis monooxygenase
gene-sps_RS13780	231.667	1225	113.337	505.567	-2.31363	2.86e-115	1.22e-113	sps_RS13780	WP_077753058.1	phosphoadenylyl-sulfate reductase
gene-sps_RS01250	19.3333	4	47.1567	8.42333	2.31106	2.43e-06	6.21e-06	sps_RS01250	WP_077750821.1	STAS domain-containing protein
gene-sps_RS18630	1147.67	249	212.93	38.8433	2.30612	4.17e-88	1.15e-86	fliF	WP_077753874.1	flagellar M-ring protein FliF
gene-sps_RS17570	202.333	43.3333	82.3367	15.01	2.30336	9.87e-32	7.5e-31	focA	WP_077753699.1	formate transporter FocA
gene-sps_RS11650	2523.33	549.667	287.697	52.9167	2.30321	6.43e-51	8.25e-50	sps_RS11650	WP_077752683.1	TonB-dependent receptor
gene-sps_RS09320	1343.33	289.667	185.05	34.23	2.29472	3.93e-35	3.33e-34	sps_RS09320	WP_077752279.1	OmcA/MtrC family decaheme c-type cytochrome
gene-sps_RS26495	1604.33	350.333	296.38	54.7433	2.28548	2.14e-125	1.11e-123	pilB	WP_077755239.1	type IV-A pilus assembly ATPase PilB
gene-sps_RS07040	126.667	28	42.0967	7.85667	2.27787	4.34e-12	1.6e-11	hppD	WP_077751891.1	4-hydroxyphenylpyruvate dioxygenase
gene-sps_RS01070	1933	420.333	528.987	97.8667	2.27684	8.46e-37	7.54e-36	sps_RS01070	WP_077750790.1	FAD-dependent monooxygenase
gene-sps_RS28355	49	10.6667	25.3667	4.55667	2.27682	1.97e-11	7.05e-11	sps_RS28355	WP_149027352.1	hypothetical protein
gene-sps_RS17845	50.6667	11	14.75	2.79	2.2765	1.06e-14	4.46e-14	sps_RS17845	WP_077753747.1	glycosyltransferase family 4 protein
gene-sps_RS18555	1730.67	385.667	253.99	47.2767	2.27575	4.46e-86	1.16e-84	flhA	WP_077753859.1	flagellar biosynthesis protein FlhA
gene-sps_RS05100	962.667	212.333	338.357	62.45	2.27523	2.36e-56	3.45e-55	sps_RS05100	WP_077755559.1	hypothetical protein
gene-sps_RS22960	5917.67	1314.33	842.847	157.343	2.27469	1.56e-134	9.65e-133	sps_RS22960	WP_077754600.1	peptidase domain-containing ABC transporter
gene-sps_RS12685	149.333	33	27.6867	5.10333	2.27117	4.28e-28	2.9e-27	sps_RS12685	WP_077752865.1	chitinase
gene-sps_RS18730	1585.67	351.667	717.237	133.227	2.27049	7.42e-124	3.71e-122	flgD	WP_077753893.1	flagellar hook assembly protein FlgD
gene-sps_RS08035	434.667	96.3333	181.773	33.6633	2.26637	1.58e-59	2.5e-58	sps_RS08035	WP_149027398.1	MBL fold metallo-hydrolase
gene-sps_RS10360	3527	18061.7	1132.9	4910.53	-2.26495	4.34e-141	2.9e-139	sps_RS10360	WP_077752455.1	dipeptide epimerase
gene-sps_RS08840	39	200.667	20.99	90.7567	-2.26494	3.62e-37	3.26e-36	sps_RS08840	WP_077752195.1	SIMPL domain-containing protein
gene-sps_RS00540	85	19	23.36	4.31	2.26282	1.66e-13	6.65e-13	flgE	WP_077750690.1	flagellar basal body protein FlgE
gene-sps_RS01240	218.333	48	31.8933	5.89667	2.26152	1.39e-12	5.3e-12	sps_RS01240	WP_077750819.1	chemotaxis protein CheA
gene-sps_RS07475	131	29	69.6467	13.1167	2.25489	1.31e-22	7.36e-22	sps_RS07475	WP_077751966.1	hypothetical protein
gene-sps_RS20005	241	54	69.8233	12.9733	2.25424	1.22e-42	1.27e-41	sps_RS20005	WP_077754107.1	HlyD family secretion protein
gene-sps_RS01065	1227	271	373.157	70.2567	2.24941	5.14e-33	4.15e-32	sps_RS01065	WP_077750789.1	alpha/beta fold hydrolase
gene-sps_RS18635	182.333	41	344.267	63.0933	2.24923	1.04e-28	7.14e-28	fliE	WP_077753875.1	flagellar hook-basal body complex protein FliE
gene-sps_RS08860	127.667	647.667	112.44	477.003	-2.24915	9.93e-88	2.7e-86	sps_RS08860	WP_077752198.1	malate synthase
gene-sps_RS08040	232	1170.67	47.22	202.177	-2.24628	3.07e-125	1.58e-123	sps_RS08040	WP_149027399.1	M28 family peptidase
gene-sps_RS28455	15.3333	3.33333	481.593	84.4267	2.246	9.71e-06	2.35e-05	sps_RS28455	WP_169915707.1	hypothetical protein
gene-sps_RS26470	2648.67	598.667	1335.2	251.953	2.24527	3.12e-127	1.71e-125	pdhR	WP_077755235.1	pyruvate dehydrogenase complex transcriptional repressor PdhR
gene-sps_RS16895	130	29.3333	94.91	17.5833	2.2424	7.21e-29	4.98e-28	sps_RS16895	WP_077753577.1	hypothetical protein
gene-sps_RS28430	12.6667	2.66667	496.897	90.36	2.24134	0.000528673	0.00105637	sps_RS28430	WP_169915684.1	hypothetical protein
gene-sps_RS18715	1071.67	240.667	548.967	104.65	2.24121	2.82e-105	1.04e-103	flgF	WP_077753890.1	flagellar basal-body rod protein FlgF
gene-sps_RS01245	18.6667	4	31.3533	5.76	2.24088	0.000289511	0.000601684	sps_RS01245	WP_077750820.1	response regulator
gene-sps_RS15065	5948	1348.67	140.523	26.86	2.24078	3.05e-141	2.06e-139	sps_RS15065	WP_149027286.1	adhesin
gene-sps_RS08505	159	798.667	79.97	338.293	-2.23586	3.71e-64	6.68e-63	sps_RS08505	WP_077752138.1	putative porin
gene-sps_RS08150	3157.67	719	395.953	75.9933	2.23353	2.97e-116	1.29e-114	sps_RS08150	WP_077752079.1	hypothetical protein
gene-sps_RS06400	903.667	205	215.73	41.3867	2.23123	4.46e-117	1.98e-115	sps_RS06400	WP_077755571.1	glutamine synthetase
gene-sps_RS22955	2085.67	474.333	18458.7	3344.95	2.23119	2.41e-107	9.34e-106	sps_RS22955	WP_077754599.1	hypothetical protein
gene-sps_RS05765	827	188.333	92.1167	17.86	2.22208	2.79e-91	8.2e-90	sps_RS05765	WP_077755561.1	transporter substrate-binding domain-containing protein
gene-sps_RS15000	541.667	128.667	983.587	188.787	2.21298	0.000701644	0.00138204	sps_RS15000	WP_077753270.1	phasin family protein
gene-sps_RS14240	2554	12578	163.307	684.017	-2.21268	8.2e-157	7.08e-155	sps_RS14240	WP_077753140.1	ATP-grasp domain-containing protein
gene-sps_RS15285	1930.67	443.333	272.513	53.0533	2.21101	8.78e-120	4.08e-118	sps_RS15285	WP_077753315.1	type I secretion system permease/ATPase
gene-sps_RS12860	38.3333	8.66667	52.6	10.39	2.20939	4.26e-11	1.49e-10	sps_RS12860	WP_077755671.1	CidA/LrgA family protein
gene-sps_RS17010	8.33333	41.6667	2.2	9.16333	-2.20737	9.04e-10	2.95e-09	sps_RS17010	WP_077753597.1	phage protease
gene-sps_RS24440	110	25.3333	23.21	4.46667	2.20493	1.02e-18	5.09e-18	sps_RS24440	WP_169915928.1	EAL domain-containing protein
gene-sps_RS06225	132.667	650	33.7167	140.043	-2.20354	9.7e-84	2.43e-82	sps_RS06225	WP_077751749.1	cytosine deaminase
gene-sps_RS11860	438	2140	68.4033	284.84	-2.20322	1.93e-131	1.1e-129	pheA	WP_077752722.1	prephenate dehydratase
gene-sps_RS01510	871.667	201	761.61	148.47	2.20167	3.32e-91	9.71e-90	sps_RS01510	WP_077750872.1	DUF2780 domain-containing protein
gene-sps_RS12840	192	927	145.583	593.527	-2.19787	1.56e-34	1.3e-33	sps_RS12840	WP_077752896.1	hypoxanthine phosphoribosyltransferase
gene-sps_RS12745	599.667	139	372.88	72.97	2.1967	2.06e-83	5.09e-82	sps_RS12745	WP_077752877.1	DUF1449 family protein
gene-sps_RS18775	437.667	102	283.36	54.9367	2.19395	4.02e-55	5.73e-54	sps_RS18775	WP_077753902.1	hypothetical protein
gene-sps_RS19865	212.333	49.3333	274.8	53.2067	2.19197	3.77e-38	3.5e-37	sps_RS19865	WP_077754081.1	hypothetical protein
gene-sps_RS06405	663.333	154.333	146.553	29.05	2.18838	1.74e-89	4.88e-88	eat	WP_077751778.1	ethanolamine permease
gene-sps_RS25465	435.333	2116.33	59.9333	246.523	-2.18709	7.43e-134	4.39e-132	sps_RS25465	WP_077755060.1	S46 family peptidase
gene-sps_RS00520	94	22	28.0633	5.52333	2.18617	9.2e-19	4.59e-18	sps_RS00520	WP_077750686.1	flagellar basal body P-ring protein FlgI
gene-sps_RS26645	487.333	115	324.527	63.1467	2.18338	2.49e-54	3.49e-53	sps_RS26645	WP_077755267.1	type 4a pilus biogenesis protein PilO
gene-sps_RS18230	39.3333	192	73.18	291.417	-2.18254	2.35e-30	1.71e-29	sps_RS18230	WP_077753802.1	four helix bundle protein
gene-sps_RS08155	928	4443.67	231.58	942.513	-2.17508	6.08e-144	4.33e-142	sps_RS08155	WP_077752080.1	dicarboxylate/amino acid:cation symporter
gene-sps_RS18725	3386	803	810.367	162.223	2.17306	5.21e-115	2.2e-113	flgE	WP_077753892.1	flagellar hook protein FlgE
gene-sps_RS19510	14	61	3.47667	14.1433	-2.1726	0.00066859	0.00131893	sps_RS19510	WP_077754025.1	IS4 family transposase
gene-sps_RS11380	2398.67	569.333	228.883	45.9433	2.17049	4.55e-133	2.66e-131	sps_RS11380	WP_077752636.1	multidrug efflux RND transporter permease subunit
gene-sps_RS13445	77	369.667	28.97	117.07	-2.17005	8.95e-51	1.14e-49	sps_RS13445	WP_077752997.1	MBL fold metallo-hydrolase
gene-sps_RS14330	597	142.667	404.15	80.3433	2.17005	1.4e-43	1.5e-42	sps_RS14330	WP_077753154.1	superinfection exclusion B family protein
gene-sps_RS18225	420.333	2002.67	94.9933	384.737	-2.16754	6.96e-119	3.2e-117	cysN	WP_077753801.1	sulfate adenylyltransferase subunit CysN
gene-sps_RS10185	271.667	64.6667	177.41	35.25	2.16422	1.65e-44	1.79e-43	sps_RS10185	WP_077752423.1	DUF4123 domain-containing protein
gene-sps_RS05085	611	144.667	214.853	42.8	2.16394	2.94e-32	2.3e-31	sps_RS05085	WP_077755558.1	hypothetical protein
gene-sps_RS18410	784.333	3769	298.153	1203.46	-2.16291	8.53e-97	2.72e-95	sps_RS18410	WP_077753833.1	formyl transferase
gene-sps_RS18415	1154.33	5525.33	370.413	1495.11	-2.16269	1.73e-122	8.4e-121	neuB	WP_077753834.1	N-acetylneuraminate synthase
gene-sps_RS27555	13.3333	69.6667	2.26667	9.07667	-2.15958	0.00404446	0.00724273	sps_RS27555	WP_169915964.1	siderophore biosynthesis protein PvsD
gene-sps_RS15070	746.667	179	108.47	21.8067	2.15737	8.32e-67	1.55e-65	sps_RS15070	WP_077755711.1	type I secretion system permease/ATPase
gene-sps_RS16185	136.667	32.3333	348.333	68.2733	2.14896	1.29e-17	6.13e-17	sps_RS16185	WP_077753467.1	hypothetical protein
gene-sps_RS15940	5	24	3.53667	14.28	-2.14511	0.00010315	0.000224225	sps_RS15940	WP_077753426.1	porin family protein
gene-sps_RS12740	4616	1118	801.527	163.767	2.14331	2.24e-114	9.39e-113	sps_RS12740	WP_077752876.1	flotillin
gene-sps_RS26685	143	665	51.0567	203.013	-2.1419	4.92e-63	8.62e-62	argC	WP_077755275.1	N-acetyl-gamma-glutamyl-phosphate reductase
gene-sps_RS24705	737	179.333	338.993	68.7	2.13738	3.81e-73	8.26e-72	sps_RS24705	WP_077754928.1	ion transporter
gene-sps_RS05530	2594.67	628	1448.46	295.733	2.136	1.35e-90	3.9e-89	pgl	WP_077751618.1	6-phosphogluconolactonase
gene-sps_RS21505	18.3333	4.33333	33.3967	6.67333	2.12788	2.02e-05	4.74e-05	sps_RS21505	WP_149027329.1	hypothetical protein
gene-sps_RS25700	13	61	5.86	23.0333	-2.12163	7.06e-14	2.85e-13	sps_RS25700	WP_077755099.1	phosphatase PAP2 family protein
gene-sps_RS19875	350.333	86.6667	134.68	27.5267	2.12093	4.41e-39	4.17e-38	sps_RS19875	WP_077754082.1	peptidyl-prolyl cis-trans isomerase
gene-sps_RS01080	79.6667	19	428.81	85.9867	2.11818	1.72e-12	6.49e-12	sps_RS01080	WP_077750792.1	hypothetical protein
gene-sps_RS02625	2436.33	11161	313.087	1214.96	-2.10546	1.37e-122	6.78e-121	ppsA	WP_077751051.1	phosphoenolpyruvate synthase
gene-sps_RS01100	279.667	68.3333	1146.26	230.953	2.10411	9.23e-32	7.03e-31	sps_RS01100	WP_077750796.1	acyl carrier protein
gene-sps_RS19975	419	103	129.9	27.5	2.10264	9.42e-58	1.43e-56	sps_RS19975	WP_077754101.1	AI-2E family transporter
gene-sps_RS05520	2503.33	623	1578.88	330.877	2.09762	5.17e-122	2.47e-120	sps_RS05520	WP_077751616.1	bifunctional 4-hydroxy-2-oxoglutarate aldolase/2-dehydro-3-deoxy-phosphogluconate aldolase
gene-sps_RS23070	2.66667	12.6667	39.96	146.633	-2.09729	0.000133708	0.000286816	sps_RS23070	WP_011074415.1	IS6 family transposase
gene-sps_RS25475	272.667	1229.67	1605.9	5851.75	-2.09262	3.65e-95	1.14e-93	rpsR	WP_005497284.1	30S ribosomal protein S18
gene-sps_RS18700	636	158.667	199.1	42.23	2.09148	1.99e-61	3.31e-60	sps_RS18700	WP_077753887.1	flagellar basal body P-ring protein FlgI
gene-sps_RS18645	727	183	219.733	46.5267	2.08972	6.52e-53	8.73e-52	sps_RS18645	WP_149027308.1	PAS domain-containing protein
gene-sps_RS11530	629.333	157.333	106.773	22.6833	2.08885	2.04e-76	4.64e-75	sps_RS11530	WP_077752665.1	DUF885 domain-containing protein
gene-sps_RS07720	42.6667	194.333	67.7767	253.427	-2.08881	2.76e-27	1.82e-26	sps_RS07720	WP_077752008.1	NirD/YgiW/YdeI family stress tolerance protein
gene-sps_RS18420	379.333	1726.33	225.603	860.057	-2.08764	4.28e-108	1.68e-106	sps_RS18420	WP_077753835.1	PIG-L family deacetylase
gene-sps_RS16220	1031	4745	209.57	803.633	-2.08526	1.99e-52	2.64e-51	leuA	WP_077753473.1	2-isopropylmalate synthase
gene-sps_RS24395	1064.67	267.667	294.17	62.6933	2.08166	4.24e-108	1.67e-106	sps_RS24395	WP_077754888.1	porin
gene-sps_RS18735	389	98	496.777	104.353	2.07739	7.56e-52	9.96e-51	flgC	WP_077753894.1	flagellar basal body rod protein FlgC
gene-sps_RS11815	622.667	2788	160.407	611.163	-2.07517	6.86e-93	2.06e-91	thrC	WP_077752713.1	threonine synthase
gene-sps_RS07665	75.3333	18.6667	38.52	8.09333	2.07432	1.91e-08	5.7e-08	sps_RS07665	WP_077751997.1	MBL fold metallo-hydrolase
gene-sps_RS12970	74	333.333	38.3133	145.173	-2.07344	5.11e-41	5.1e-40	sps_RS12970	WP_077752916.1	helix-turn-helix domain-containing protein
gene-sps_RS18490	116	29	217.647	45.4567	2.07316	1.23e-17	5.86e-17	sps_RS18490	WP_077753848.1	EscU/YscU/HrcU family type III secretion system export apparatus switch protein
gene-sps_RS18705	417.333	106	238.69	50.7467	2.06906	1.19e-62	2.04e-61	flgH	WP_077753888.1	flagellar basal body L-ring protein FlgH
gene-sps_RS26500	1023.33	259.667	265.223	56.82	2.06763	4.46e-85	1.14e-83	sps_RS26500	WP_077755240.1	type II secretion system F family protein
gene-sps_RS18695	617	159	213.09	45.4067	2.06726	1.73e-48	2.08e-47	flgJ	WP_077753886.1	flagellar assembly peptidoglycan hydrolase FlgJ
gene-sps_RS27225	2214.33	567.333	227.08	49.1433	2.06085	1.19e-116	5.21e-115	sps_RS27225	WP_077755370.1	immune inhibitor A
gene-sps_RS21755	576.667	147.667	68.6233	14.9267	2.05634	5.07e-71	1.05e-69	sps_RS21755	WP_077754401.1	TonB-dependent receptor
gene-sps_RS21260	49	218	12.7967	48.0067	-2.05611	9.3e-32	7.08e-31	sps_RS21260	WP_077754327.1	methyltransferase
gene-sps_RS14135	36.3333	161.333	4.43667	16.7067	-2.05607	6.46e-29	4.48e-28	napA	WP_077753119.1	nitrate reductase catalytic subunit NapA
gene-sps_RS24410	1260	323	585.303	126.12	2.05533	6.21e-77	1.42e-75	sps_RS24410	WP_169915922.1	DUF4123 domain-containing protein
gene-sps_RS05585	423.333	108.667	377.317	80.3433	2.0543	8.04e-40	7.77e-39	sps_RS05585	WP_077751629.1	hypothetical protein
gene-sps_RS14800	63	16	75.34	16.25	2.05401	6.08e-16	2.68e-15	sps_RS14800	WP_077753234.1	hypothetical protein
gene-sps_RS21235	296.667	76.3333	92.6333	19.87	2.05387	1.19e-44	1.29e-43	dctP	WP_077754323.1	TRAP transporter substrate-binding protein DctP
gene-sps_RS03880	1379.33	355.667	213.887	46.42	2.05293	6.5e-95	2.01e-93	sps_RS03880	WP_077751330.1	methyl-accepting chemotaxis protein
gene-sps_RS04785	299.333	76	115.52	25.28	2.0519	4.25e-39	4.02e-38	sps_RS04785	WP_077751484.1	diguanylate cyclase
gene-sps_RS07030	97	437	168.767	618.827	-2.05031	2.97e-20	1.55e-19	sps_RS07030	WP_077751889.1	hypothetical protein
gene-sps_RS17000	8	35.3333	3.21667	11.96	-2.05024	0.000114721	0.000247618	sps_RS17000	WP_077753595.1	Mu-like prophage major head subunit gpT family protein
gene-sps_RS18425	461	2045	186.327	694.617	-2.04934	1.1e-87	2.99e-86	sps_RS18425	WP_077753836.1	hypothetical protein
gene-sps_RS21195	255.333	1120.67	87.09	323.807	-2.04726	5.32e-97	1.71e-95	sps_RS21195	WP_077754316.1	FAD:protein FMN transferase
gene-sps_RS02465	169	736	41.8833	156.243	-2.04263	5.56e-63	9.71e-62	sps_RS02465	WP_077751026.1	Na+/H+ antiporter family protein
gene-sps_RS05120	1529.67	397.333	540.28	118.03	2.03979	3.33e-111	1.34e-109	sps_RS05120	WP_077751544.1	DUF4123 domain-containing protein
gene-sps_RS10155	102.667	447.333	13.66	50.9833	-2.03948	5.37e-49	6.56e-48	sps_RS10155	WP_077752417.1	U32 family peptidase
gene-sps_RS08850	228.667	59.6667	28.68	6.26	2.03504	1.42e-30	1.05e-29	sps_RS08850	WP_077752196.1	S8 family serine peptidase
gene-sps_RS24580	114.333	29.6667	58.8533	12.84	2.03167	5.76e-24	3.38e-23	sps_RS24580	WP_169915932.1	porin family protein
gene-sps_RS22090	60.3333	276	58.8733	212.863	-2.03148	2.27e-07	6.3e-07	azu	WP_077754455.1	azurin
gene-sps_RS06410	798.333	208.333	286.12	63.3733	2.02455	7.61e-83	1.85e-81	sps_RS06410	WP_077751779.1	LysR family transcriptional regulator
gene-sps_RS08665	8	2	3.35667	0.713333	2.02269	0.00199038	0.00371252	sps_RS08665	WP_077752165.1	thioesterase
gene-sps_RS05065	1876	486.333	288.453	64.13	2.0201	3.15e-57	4.69e-56	sps_RS05065	WP_077751535.1	RHS repeat protein
gene-sps_RS10180	650.333	172	128.233	28.38	2.01871	5.67e-63	9.83e-62	sps_RS10180	WP_077752422.1	LysM peptidoglycan-binding domain-containing protein
gene-sps_RS22120	32.3333	8.33333	112.183	24.64	2.01843	1.82e-08	5.44e-08	sps_RS22120	WP_077754460.1	hypothetical protein
gene-sps_RS18270	110.667	29	83.2867	18.3833	2.01666	1.36e-22	7.61e-22	sps_RS18270	WP_077753808.1	hypothetical protein
gene-sps_RS18710	803.667	213.667	380.273	84.3333	2.01594	5.86e-55	8.31e-54	flgG	WP_077753889.1	flagellar basal-body rod protein FlgG
gene-sps_RS18430	744	3199.67	215.537	782.653	-2.0088	2.98e-95	9.34e-94	neuC	WP_077753837.1	UDP-N-acetylglucosamine 2-epimerase (hydrolyzing)
gene-sps_RS02395	6.66667	1.66667	17.3767	3.57667	2.0083	0.00710741	0.0122636	sps_RS02395	WP_077751013.1	cation:proton antiporter
gene-sps_RS12375	790	210.333	111.983	25.1233	2.00554	1.12e-71	2.35e-70	sps_RS12375	WP_077752812.1	PD40 domain-containing protein
gene-sps_RS18640	818	219.333	196.127	44.18	2.00141	7.48e-49	9.07e-48	sps_RS18640	WP_077753876.1	sigma-54-dependent Fis family transcriptional regulator
gene-sps_RS19130	121	510.667	129.693	463.727	-2.00111	3.54e-51	4.57e-50	sps_RS19130	WP_077753960.1	aspartate carbamoyltransferase regulatory subunit
gene-sps_RS23650	2	9	1.07	3.89	-2.00061	0.0021938	0.00407442	sps_RS23650	WP_077755839.1	haloacid dehalogenase type II
gene-sps_RS05525	8896.33	2373	1522.8	344.45	1.99905	3.24e-102	1.14e-100	sps_RS05525	WP_077751617.1	phosphogluconate dehydratase
gene-sps_RS25775	677	179.667	2084.41	453.45	1.99815	1.09e-71	2.29e-70	sps_RS25775	WP_077755111.1	pyrimidine/purine nucleoside phosphorylase
gene-sps_RS17555	3.66667	16	1.28667	4.71	-1.99224	2.97e-05	6.86e-05	sps_RS17555	WP_077753696.1	TDT family transporter
gene-sps_RS10145	414	1753.33	386.65	1371.24	-1.99047	3.95e-55	5.64e-54	tpx	WP_077752415.1	thiol peroxidase
gene-sps_RS05430	57.3333	242.333	63.5933	225.59	-1.99043	7.81e-33	6.25e-32	sps_RS05430	WP_077751599.1	YtoQ family protein
gene-sps_RS27570	229.333	62	181.637	40.3467	1.98865	2.54e-31	1.9e-30	sps_RS27570	WP_077755439.1	porin family protein
gene-sps_RS04760	224.667	949.333	50.5567	180.27	-1.9878	2.21e-59	3.47e-58	aspA	WP_077755553.1	aspartate ammonia-lyase
gene-sps_RS20605	267.667	72	57.6233	13.03	1.9858	6.92e-40	6.73e-39	sps_RS20605	WP_077754219.1	bifunctional diguanylate cyclase/phosphodiesterase
gene-sps_RS11695	301.333	81	107.357	24.3667	1.98319	4.77e-37	4.27e-36	sps_RS11695	WP_077752690.1	PilW family protein
gene-sps_RS24490	21	88.3333	20.13	71.03	-1.98224	2.68e-17	1.25e-16	folK	WP_077754904.1	2-amino-4-hydroxy-6-hydroxymethyldihydropteridine diphosphokinase
gene-sps_RS12305	64.6667	271.667	29.4967	105.033	-1.98007	2.72e-25	1.68e-24	sps_RS12305	WP_077752799.1	type III secretion system protein
gene-sps_RS09325	982.333	267.667	150.89	34.8067	1.9734	3.77e-33	3.05e-32	sps_RS09325	WP_077752280.1	OmcA/MtrC family decaheme c-type cytochrome
gene-sps_RS20090	481.333	2005.67	126.957	449.443	-1.97181	4.59e-105	1.68e-103	sps_RS20090	WP_077754123.1	dicarboxylate/amino acid:cation symporter
gene-sps_RS01295	1131.33	309.667	220.81	50.66	1.96663	8e-52	1.05e-50	ctaD	WP_077750830.1	cytochrome c oxidase subunit I
gene-sps_RS04445	414.333	113.333	348.62	79.25	1.96594	5.19e-44	5.56e-43	sps_RS04445	WP_077751425.1	hypothetical protein
gene-sps_RS15005	132.667	36.6667	67.5067	15.5533	1.96266	0.000118856	0.00025612	sps_RS15005	WP_077753271.1	SDR family oxidoreductase
gene-sps_RS07660	59	16	38.21	8.58333	1.96254	2.71e-09	8.58e-09	sps_RS07660	WP_077751996.1	chemotaxis protein
gene-sps_RS11185	23.3333	6.33333	16.4333	3.63667	1.95924	9.09e-07	2.41e-06	sps_RS11185	WP_077752601.1	hypothetical protein
gene-sps_RS20300	85.3333	23.6667	41.6033	9.31333	1.95866	1.34e-08	4.04e-08	sps_RS20300	WP_077754166.1	hypothetical protein
gene-sps_RS22085	561	154.667	1034.28	234.26	1.95449	3.37e-49	4.15e-48	sps_RS22085	WP_077754454.1	DUF805 domain-containing protein
gene-sps_RS09505	4.33333	18.3333	29.5733	98.32	-1.95421	1.57e-05	3.72e-05	sps_RS09505	WP_077752311.1	ParD-like family protein
gene-sps_RS14350	919.333	3787	309.77	1080.86	-1.9542	2.25e-106	8.55e-105	sps_RS14350	WP_077755697.1	porin
gene-sps_RS26695	1353	5569	154.783	543.21	-1.95418	3.97e-97	1.28e-95	ppc	WP_077755277.1	phosphoenolpyruvate carboxylase
gene-sps_RS13940	184.667	761	44.2967	154.13	-1.95056	1.62e-68	3.13e-67	sps_RS13940	WP_077753085.1	Na+/H+ antiporter NhaC family protein
gene-sps_RS21315	1199.33	327.667	2546.89	573.17	1.95013	4.95e-25	3.01e-24	sps_RS21315	WP_077754337.1	hypothetical protein
gene-sps_RS11610	335	93.3333	100.023	23.1367	1.94795	6.96e-35	5.86e-34	nagA	WP_077752676.1	N-acetylglucosamine-6-phosphate deacetylase
gene-sps_RS22780	363	1477	196.683	677.463	-1.939	1.35e-100	4.64e-99	sps_RS22780	WP_077754570.1	response regulator
gene-sps_RS09260	253.333	1033.33	239.003	816.507	-1.93831	4.73e-89	1.32e-87	sps_RS09260	WP_077752268.1	peptidylprolyl isomerase
gene-sps_RS17980	430.667	1756.33	99.14	341.743	-1.9365	1.04e-93	3.17e-92	gltX	WP_077753765.1	glutamate--tRNA ligase
gene-sps_RS18920	192.333	783	58.0667	200.187	-1.93421	3.09e-76	6.98e-75	trmG/rlmN	WP_077753928.1	bifunctional tRNA (adenosine(37)-C2)-methyltransferase TrmG/ribosomal RNA large subunit methyltransferase RlmN
gene-sps_RS07715	23.3333	96	30.4133	102.91	-1.9336	3.15e-16	1.4e-15	sps_RS07715	WP_077752007.1	TetR/AcrR family transcriptional regulator
gene-sps_RS10355	5416	21988	1749.95	6011.41	-1.92872	3.57e-92	1.06e-90	sps_RS10355	WP_077752454.1	DUF1611 domain-containing protein
gene-sps_RS10320	303	85	78.0667	18.4667	1.92743	1.83e-37	1.65e-36	sps_RS10320	WP_077755636.1	amidohydrolase family protein
gene-sps_RS05125	6618.33	1856.67	965.817	229.627	1.9269	6.37e-99	2.1e-97	sps_RS05125	WP_077751545.1	type VI secretion system tip protein VgrG
gene-sps_RS18255	987	275.667	94.77	22.5767	1.92578	1.59e-93	4.8e-92	sps_RS18255	WP_149027425.1	VCBS repeat-containing protein
gene-sps_RS04390	86.3333	349.667	67.5	229.143	-1.92422	2.12e-38	1.98e-37	sps_RS04390	WP_077751416.1	GNAT family N-acetyltransferase
gene-sps_RS11830	88.3333	353.667	56.82	193.123	-1.92238	8.55e-39	8.02e-38	slyD	WP_077752716.1	peptidylprolyl isomerase
gene-sps_RS06535	787	3180	242.027	826.097	-1.92172	3.05e-104	1.1e-102	sps_RS06535	WP_077751801.1	phosphoribosylaminoimidazolesuccinocarboxamide synthase
gene-sps_RS13705	7.66667	31.3333	15.6933	52.93	-1.92037	7.71e-07	2.06e-06	sps_RS13705	WP_077753044.1	hypothetical protein
gene-sps_RS18680	6860.67	1939.67	1519.27	362.407	1.91911	2.8e-114	1.17e-112	sps_RS18680	WP_077753883.1	flagellin
gene-sps_RS18385	814.333	3291	257.48	878.3	-1.91902	1.33e-85	3.45e-84	rfbB	WP_149027305.1	dTDP-glucose 4%2C6-dehydratase
gene-sps_RS11825	845.667	3401	103.947	355.61	-1.9189	1.09e-111	4.48e-110	thrA	WP_077752715.1	bifunctional aspartate kinase/homoserine dehydrogenase I
gene-sps_RS06220	112.333	450.667	29.64	100.99	-1.91784	5.64e-53	7.57e-52	codB	WP_077755566.1	cytosine permease
gene-sps_RS08535	733.333	207	585.16	138.887	1.91423	1.34e-70	2.75e-69	sps_RS08535	WP_077751958.1	disulfide bond formation protein B
gene-sps_RS27410	491.333	139.333	119.32	28.5833	1.90969	3.62e-29	2.53e-28	sctN	WP_077755407.1	type III secretion system ATPase SctN
gene-sps_RS04450	21534.7	6073	7395.35	1774.31	1.90909	4.16e-100	1.41e-98	gap	WP_077751426.1	type I glyceraldehyde-3-phosphate dehydrogenase
gene-sps_RS03275	260.333	74	109.447	26.0233	1.90797	1.12e-36	1e-35	sps_RS03275	WP_149027381.1	transporter
gene-sps_RS25105	1.66667	7	18.8433	62.2533	-1.90733	0.0112287	0.018666	sps_RS25105	WP_077754994.1	bacterioferritin-associated ferredoxin
gene-sps_RS26690	241.667	965.333	70.7833	239.19	-1.90619	8.54e-87	2.28e-85	argE	WP_077755276.1	acetylornithine deacetylase
gene-sps_RS13465	28.3333	113.333	20.6067	69.09	-1.90598	2.74e-20	1.44e-19	sps_RS13465	WP_077753001.1	DoxX family protein
gene-sps_RS28460	193.667	55	45.5167	10.9	1.90466	1.37e-24	8.19e-24	sps_RS28460	WP_077751964.1	HAMP domain-containing protein
gene-sps_RS22145	136	38.3333	213.373	50.4833	1.90295	1.97e-16	8.91e-16	sps_RS22145	WP_077754464.1	cupin domain-containing protein
gene-sps_RS11890	516.333	2051	161.363	542.8	-1.9026	2.39e-100	8.17e-99	sps_RS11890	WP_077752727.1	3-deoxy-7-phosphoheptulonate synthase
gene-sps_RS18550	2158	618	503.247	121.523	1.90148	6.93e-89	1.93e-87	flhF	WP_077753858.1	flagellar biosynthesis protein FlhF
gene-sps_RS14895	579.333	166.333	137.567	33.1033	1.8983	2.08e-63	3.68e-62	sps_RS14895	WP_149027284.1	hypothetical protein
gene-sps_RS18865	1144.33	4529	250.793	840.087	-1.89432	2.25e-109	9.02e-108	guaB	WP_077753918.1	IMP dehydrogenase
gene-sps_RS04440	44.6667	12.6667	25.0433	6.07333	1.89239	1.16e-10	3.95e-10	sps_RS04440	WP_169915676.1	class D sortase
gene-sps_RS18100	455	130.667	221.983	53.5533	1.89076	9.53e-59	1.48e-57	sps_RS18100	WP_077753783.1	YdcF family protein
gene-sps_RS10920	360.667	1419	141.12	469.033	-1.88908	3.74e-70	7.58e-69	rdgC	WP_077752551.1	recombination-associated protein RdgC
gene-sps_RS06800	176	50.6667	72.1933	17.4967	1.88339	2.61e-27	1.72e-26	sps_RS06800	WP_149027391.1	hypothetical protein
gene-sps_RS25185	143	561.333	48.5033	160.303	-1.87941	1.67e-47	1.96e-46	dusA	WP_077755009.1	tRNA dihydrouridine(20/20a) synthase DusA
gene-sps_RS07000	380	110.333	74.9267	18.2933	1.87896	1.27e-48	1.54e-47	sps_RS07000	WP_077751883.1	mechanosensitive ion channel
gene-sps_RS06590	277.333	80.3333	444.937	106.063	1.87863	6.87e-34	5.66e-33	sps_RS06590	WP_077751807.1	STAS/SEC14 domain-containing protein
gene-sps_RS19305	8	31.3333	10.8533	36.2067	-1.87323	8.7e-08	2.48e-07	sps_RS19305	WP_077753990.1	hypothetical protein
gene-sps_RS08245	2233.67	648.333	270.347	66.89	1.87239	1.41e-88	3.91e-87	sps_RS08245	WP_077752095.1	lipase
gene-sps_RS05115	5469	1589.67	487.003	120.507	1.8692	4.77e-81	1.13e-79	sps_RS05115	WP_077751543.1	hypothetical protein
gene-sps_RS11520	35.3333	136.667	24.4767	80.3333	-1.86859	2.04e-20	1.08e-19	rdgB	WP_077752663.1	RdgB/HAM1 family non-canonical purine NTP pyrophosphatase
gene-sps_RS05225	275.333	1071.33	117.257	384.94	-1.86701	9.73e-82	2.34e-80	sps_RS05225	WP_077751565.1	META domain-containing protein
gene-sps_RS02480	757	222.333	314.95	77.3267	1.86273	1.48e-42	1.54e-41	sps_RS02480	WP_077751029.1	OmpA family protein
gene-sps_RS10215	90.3333	26	32.21	8.13333	1.86196	3.63e-13	1.42e-12	sps_RS10215	WP_169915736.1	peptidoglycan-binding protein
gene-sps_RS13235	1341.33	393.667	1957.99	475.247	1.86082	3.38e-75	7.53e-74	sps_RS13235	WP_077752962.1	DUF3718 domain-containing protein
gene-sps_RS09590	138.667	40.6667	56.2633	13.86	1.85966	2.41e-24	1.43e-23	sps_RS09590	WP_077755622.1	hypothetical protein
gene-sps_RS02730	1480.33	5688.33	352.487	1152.85	-1.85937	8.72e-107	3.36e-105	purB	WP_077751071.1	adenylosuccinate lyase
gene-sps_RS13655	193	56.6667	46.6767	11.6067	1.85703	9.33e-31	6.9e-30	sps_RS13655	WP_179948402.1	BamA/TamA family outer membrane protein
gene-sps_RS27085	299.333	88.3333	66.33	16.3833	1.85416	4.47e-32	3.45e-31	sps_RS27085	WP_077755345.1	diguanylate cyclase
gene-sps_RS14195	7.33333	28.3333	2.9	9.7	-1.85313	1.91e-06	4.94e-06	sps_RS14195	WP_077753131.1	helix-turn-helix transcriptional regulator
gene-sps_RS19085	1208.67	359.667	456.45	113.453	1.84998	1.08e-68	2.11e-67	sps_RS19085	WP_077753951.1	DUF4123 domain-containing protein
gene-sps_RS18105	2066.33	615.333	833.097	207.78	1.84698	2.24e-86	5.87e-85	mak	WP_077755755.1	fructokinase
gene-sps_RS09535	7.66667	29.6667	10.5933	33.97	-1.84672	2.16e-07	5.99e-07	sps_RS09535	WP_077752316.1	DUF393 domain-containing protein
gene-sps_RS20945	1506.67	5759.33	323.173	1047.6	-1.84651	3.74e-109	1.48e-107	nusA	WP_077754275.1	transcription termination/antitermination protein NusA
gene-sps_RS03070	419	124	65.28	16.44	1.84621	5.83e-47	6.73e-46	sps_RS03070	WP_077751161.1	hypothetical protein
gene-sps_RS18690	1080	321.667	175.513	44.0233	1.84534	2.66e-84	6.75e-83	flgK	WP_077753885.1	flagellar hook-associated protein FlgK
gene-sps_RS15290	641	190.333	151.16	37.9767	1.8438	2.57e-66	4.74e-65	sps_RS15290	WP_077753316.1	HlyD family type I secretion periplasmic adaptor subunit
gene-sps_RS16215	943.667	3625.33	293.7	949.26	-1.8425	7.88e-55	1.11e-53	leuB	WP_077753472.1	3-isopropylmalate dehydrogenase
gene-sps_RS14230	27.3333	8	6.59667	1.62	1.84234	3.92e-06	9.89e-06	sps_RS14230	WP_077753138.1	hypothetical protein
gene-sps_RS15705	256.333	76.3333	131.9	32.91	1.83756	9.15e-34	7.51e-33	sps_RS15705	WP_077753385.1	response regulator transcription factor
gene-sps_RS26895	1.66667	6.66667	0.98	3.28	-1.83607	0.0108131	0.0180472	sps_RS26895	WP_149027370.1	phosphatase PAP2 family protein
gene-sps_RS01285	862	259	355.75	89.2367	1.8317	1.66e-43	1.76e-42	sps_RS01285	WP_077750828.1	cytochrome c oxidase subunit 3
gene-sps_RS10190	1383.67	415	202.54	51.6233	1.82829	4.58e-76	1.03e-74	sps_RS10190	WP_077752424.1	type VI secretion system tip protein VgrG
gene-sps_RS17390	9.66667	37	10.32	32.9833	-1.82794	2.79e-08	8.22e-08	sps_RS17390	WP_077753668.1	Lrp/AsnC family transcriptional regulator
gene-sps_RS02170	48	180	297.377	898.457	-1.82099	2.55e-24	1.51e-23	sps_RS02170	WP_077750973.1	hypothetical protein
gene-sps_RS03495	2975.33	899.333	769.157	196.847	1.81718	2.58e-80	6.07e-79	sps_RS03495	WP_077751258.1	sugar MFS transporter
gene-sps_RS21760	271	82	147.93	37.4567	1.81428	2.71e-28	1.84e-27	sps_RS21760	WP_077754402.1	response regulator
gene-sps_RS01160	81	24.3333	20.1333	5.15	1.81382	4.62e-12	1.71e-11	sps_RS01160	WP_169915646.1	iron-containing redox enzyme family protein
gene-sps_RS09190	2073.67	7737	576.3	1823.61	-1.81337	2.63e-111	1.07e-109	sps_RS09190	WP_077752258.1	trans-2-enoyl-CoA reductase family protein
gene-sps_RS06395	945.333	285.333	212.75	54.7833	1.81217	6.01e-79	1.4e-77	sps_RS06395	WP_179948411.1	aldehyde dehydrogenase family protein
gene-sps_RS11250	310	94.6667	71.8333	18.3833	1.81162	4.91e-32	3.78e-31	sps_RS11250	WP_077752613.1	sugar MFS transporter
gene-sps_RS26885	453	138.667	227.59	57.7367	1.81011	9.92e-45	1.08e-43	sps_RS26885	WP_077755308.1	hypothetical protein
gene-sps_RS28165	558	170.333	754.403	190.123	1.80805	1.37e-55	1.97e-54	sps_RS28165	NF033682.1	retention module-containing protein
gene-sps_RS16755	303.333	92	657.707	164.943	1.80732	1.8e-34	1.49e-33	sps_RS16755	WP_077755734.1	barstar family protein
gene-sps_RS18755	111	34	61.2267	15.34	1.80625	1.5e-18	7.45e-18	flgA	WP_077753898.1	flagellar basal body P-ring formation protein FlgA
gene-sps_RS12595	495.333	150.667	124.857	32.3033	1.80538	2.48e-49	3.06e-48	sps_RS12595	WP_077752849.1	FAD-binding oxidoreductase
gene-sps_RS08715	19.3333	73	4.97333	15.5633	-1.80275	4.56e-11	1.6e-10	sps_RS08715	WP_077752173.1	hypothetical protein
gene-sps_RS03530	52	15.6667	18.6867	4.79667	1.80226	2.82e-08	8.31e-08	sps_RS03530	WP_169915668.1	GGDEF domain-containing protein
gene-sps_RS15825	267.333	82.6667	57.6233	14.9267	1.79859	1.92e-21	1.04e-20	nhaC	WP_179948377.1	Na+/H+ antiporter NhaC
gene-sps_RS27230	59.6667	18	126.99	32.5067	1.79751	8.27e-10	2.71e-09	sps_RS27230	WP_149027372.1	hypothetical protein
gene-sps_RS28475	9	2.66667	277.27	64.63	1.79392	0.00464937	0.00825498	sps_RS28475	WP_169915725.1	hypothetical protein
gene-sps_RS12715	339.667	104	271.163	70.1	1.79322	3.91e-40	3.82e-39	sps_RS12715	WP_077752871.1	helix-turn-helix transcriptional regulator
gene-sps_RS26540	560.667	172.667	146.33	37.9767	1.79124	3.1e-54	4.33e-53	sps_RS26540	WP_077755248.1	glycine betaine/L-proline ABC transporter ATP-binding protein
gene-sps_RS14650	7	26.3333	52.3533	155.673	-1.79047	7.92e-06	1.94e-05	sps_RS14650	WP_077753209.1	Flp family type IVb pilin
gene-sps_RS22740	12.3333	3.66667	22.6333	5.99667	1.78969	0.000696806	0.00137303	sps_RS22740	WP_077754562.1	Hpt domain-containing protein
gene-sps_RS19080	5008	1554	456.397	119.257	1.78894	1.05e-67	1.99e-66	sps_RS19080	WP_077753950.1	LysM peptidoglycan-binding domain-containing protein
gene-sps_RS21585	123	453	39.3333	122.307	-1.78742	3.41e-51	4.41e-50	mltB	WP_077754377.1	lytic murein transglycosylase B
gene-sps_RS27680	77.3333	287	91.4533	279.92	-1.78722	2.31e-31	1.73e-30	sps_RS27680	WP_077755457.1	rhodanese-like domain-containing protein
gene-sps_RS27875	415.333	1511	1761.73	5245.85	-1.78596	8.79e-58	1.34e-56	atpE	WP_011639455.1	F0F1 ATP synthase subunit C
gene-sps_RS10475	1997.67	7297.67	856.843	2648.84	-1.78433	2.65e-92	7.92e-91	tsf	WP_077752476.1	elongation factor Ts
gene-sps_RS11245	32.6667	10	4.91	1.26333	1.78395	4.82e-08	1.39e-07	sps_RS11245	WP_149027265.1	hypothetical protein
gene-sps_RS15430	12.6667	47.3333	73.8233	220.583	-1.7838	2.81e-07	7.75e-07	ilvM	WP_077753337.1	acetolactate synthase 2 small subunit
gene-sps_RS06170	233	854.333	80.1233	248.753	-1.78334	4.48e-58	6.86e-57	sps_RS06170	WP_077751739.1	D-alanine--D-alanine ligase
gene-sps_RS14890	7499	2339	200.47	52.77	1.78261	5.22e-94	1.6e-92	sps_RS14890	WP_169915776.1	VCBS repeat-containing protein
gene-sps_RS03125	815.667	2998	245.09	759.79	-1.78154	3.31e-92	9.85e-91	bamC	WP_077751178.1	outer membrane protein assembly factor BamC
gene-sps_RS21695	1840	569.667	308.023	80.8233	1.78123	3.69e-90	1.05e-88	sps_RS21695	WP_077754391.1	methyl-accepting chemotaxis protein
gene-sps_RS16570	56721.7	17660.3	13063.7	3454.39	1.78019	5e-27	3.26e-26	glnA	WP_077753536.1	glutamate--ammonia ligase
gene-sps_RS11275	543.667	1985.67	79.8667	247.083	-1.77766	1.48e-89	4.2e-88	sps_RS11275	WP_077755650.1	methyl-accepting chemotaxis protein
gene-sps_RS22550	8.33333	31	3.43667	10.6133	-1.77527	2.9e-06	7.37e-06	sps_RS22550	WP_077754527.1	hypothetical protein
gene-sps_RS01290	159.667	49.3333	120.377	31.38	1.77315	3.36e-17	1.56e-16	sps_RS01290	WP_077750829.1	cytochrome c oxidase assembly protein
gene-sps_RS27440	19.6667	6	9.16	2.41333	1.77303	2.78e-05	6.42e-05	sctT	WP_077755413.1	type III secretion system export apparatus subunit SctT
gene-sps_RS18685	808.667	253.667	222.273	58.4367	1.77134	1.07e-50	1.36e-49	flgL	WP_077753884.1	flagellar hook-associated protein FlgL
gene-sps_RS01030	1518	475.667	734.4	192.983	1.77065	8.3e-76	1.85e-74	sps_RS01030	WP_077750782.1	class I SAM-dependent methyltransferase
gene-sps_RS11430	427	1547	146.697	449.3	-1.76823	3.9e-84	9.85e-83	ltaE	WP_077752645.1	low-specificity L-threonine aldolase
gene-sps_RS04980	22.6667	82.3333	17.0267	51.7933	-1.7655	1.16e-14	4.87e-14	sps_RS04980	WP_077751519.1	secretion protein EspA
gene-sps_RS13735	438	1575	180.197	550.32	-1.76485	9.71e-73	2.08e-71	cobA	WP_077753050.1	uroporphyrinogen-III C-methyltransferase
gene-sps_RS13125	139.333	504	53.4967	163.567	-1.76459	6.55e-54	9.02e-53	sps_RS13125	WP_077752942.1	TAXI family TRAP transporter solute-binding subunit
gene-sps_RS26205	196.667	710	161.263	488.383	-1.76386	6.51e-56	9.44e-55	sps_RS26205	WP_077755187.1	ribosome-associated protein
gene-sps_RS05080	192.667	60	575.693	146.713	1.76241	3.24e-17	1.51e-16	sps_RS05080	WP_077751538.1	type VI secretion system PAAR protein
gene-sps_RS09880	93.6667	29.6667	26.5133	6.88333	1.75989	8.48e-15	3.58e-14	sps_RS09880	WP_077752375.1	kynureninase
gene-sps_RS22915	107	387.333	51.47	156.137	-1.75759	4.89e-44	5.25e-43	sps_RS22915	WP_077754592.1	AAA family ATPase
gene-sps_RS01230	847.667	264.333	69.0033	18.2367	1.75706	1.72e-13	6.86e-13	sps_RS01230	WP_077755511.1	PAS domain-containing protein
gene-sps_RS27335	65	20.3333	76.64	20.16	1.75645	3.3e-11	1.16e-10	yscW	WP_169915960.1	YscW family type III secretion system pilotin
gene-sps_RS02160	127.333	457.333	93.5833	283.29	-1.75582	1.02e-49	1.27e-48	yeiP	WP_077750971.1	elongation factor P-like protein YeiP
gene-sps_RS05515	398.333	1433.33	135.423	411.93	-1.75482	6.38e-83	1.57e-81	sps_RS05515	WP_077751615.1	Gfo/Idh/MocA family oxidoreductase
gene-sps_RS23925	349.333	110.333	76.0667	20.3233	1.75394	2.68e-40	2.63e-39	sps_RS23925	WP_077754807.1	sigma 54-interacting transcriptional regulator
gene-sps_RS27870	2148.33	7694	2205.2	6609.61	-1.7521	4.16e-70	8.38e-69	atpF	WP_077755487.1	F0F1 ATP synthase subunit B
gene-sps_RS14005	341.333	1218.33	94.9833	288.213	-1.75177	5.75e-76	1.29e-74	sps_RS14005	WP_077753096.1	amino acid permease
gene-sps_RS26050	86	304.667	23.5633	71.9433	-1.74997	1.28e-05	3.08e-05	sps_RS26050	WP_077755160.1	hypothetical protein
gene-sps_RS13300	1.66667	6.33333	13.8267	39.2167	-1.74839	0.0200064	0.0320744	sps_RS13300	WP_077752972.1	hypothetical protein
gene-sps_RS04815	194.667	699.333	60.6833	183.877	-1.74808	8.77e-48	1.04e-46	sps_RS04815	WP_077751489.1	hypothetical protein
gene-sps_RS19910	13	4	211.117	51.81	1.74567	0.00206169	0.00383864	sps_RS19910	WP_077754089.1	carbon storage regulator
gene-sps_RS20730	432	1541	102.263	308.883	-1.74403	7.8e-91	2.27e-89	sps_RS20730	WP_077754240.1	NCS2 family permease
gene-sps_RS17500	28.6667	9	21.96	5.70333	1.74341	6.36e-05	0.000141217	nuoE	WP_077755743.1	NADH-quinone oxidoreductase subunit NuoE
gene-sps_RS18675	14849.7	4751.67	3328.3	898.94	1.73572	2.64e-74	5.8e-73	sps_RS18675	WP_077753882.1	flagellin
gene-sps_RS00920	34	119.667	39.5833	117.947	-1.73422	2.22e-16	9.99e-16	sps_RS00920	WP_077750762.1	hypothetical protein
gene-sps_RS15945	453	1618.33	333.683	995.813	-1.73349	1.79e-13	7.15e-13	sps_RS15945	WP_077753427.1	porin family protein
gene-sps_RS22140	482	155.333	95.0567	25.66	1.73305	4.38e-32	3.39e-31	lsrK	WP_077754463.1	autoinducer-2 kinase
gene-sps_RS18405	1106	3932.33	356.12	1066.23	-1.72994	1.44e-68	2.79e-67	sps_RS18405	WP_179948421.1	CBS domain-containing protein
gene-sps_RS20215	628.333	202	225.72	61.0433	1.72718	6.95e-48	8.21e-47	sps_RS20215	WP_077754149.1	peptidoglycan DD-metalloendopeptidase family protein
gene-sps_RS14115	16.3333	5	28.67	7.66333	1.72704	0.00501825	0.00886455	sps_RS14115	WP_077753115.1	response regulator
gene-sps_RS06790	439	141.333	186.057	50.16	1.72663	1.99e-29	1.41e-28	sps_RS06790	WP_077751844.1	DNA ligase
gene-sps_RS12720	354.333	114.667	103.08	28.1	1.7256	1.74e-28	1.19e-27	benE	WP_149027407.1	benzoate/H(+) symporter BenE family transporter
gene-sps_RS17495	102	32.6667	17.8667	4.82333	1.72516	2.18e-11	7.79e-11	nuoC	WP_077753686.1	NADH-quinone oxidoreductase subunit C/D
gene-sps_RS15920	172.667	608.667	66.38	195.76	-1.71945	1.94e-37	1.75e-36	sps_RS15920	WP_077753422.1	acyltransferase
gene-sps_RS01050	187.333	60.6667	134.34	36.3433	1.71861	9.47e-23	5.35e-22	sps_RS01050	WP_077750786.1	GNAT family N-acetyltransferase
gene-sps_RS17285	5.66667	20.3333	1.89667	5.55	-1.71794	9.1e-05	0.000199234	sps_RS17285	WP_077753650.1	ethylbenzene dehydrogenase
gene-sps_RS07840	196.667	689.667	28.2967	84.08	-1.71788	5.19e-64	9.32e-63	sps_RS07840	WP_077752025.1	M3 family metallopeptidase
gene-sps_RS02390	28.3333	9	28.4733	7.60333	1.7147	0.000105514	0.000229075	sps_RS02390	WP_077751012.1	Na+/H+ antiporter subunit E
gene-sps_RS10855	2	7.33333	2.7	7.96667	-1.71042	0.0116626	0.0193471	sps_RS10855	WP_077755645.1	GNAT family N-acetyltransferase
gene-sps_RS23380	74.6667	24.3333	62.8367	16.7333	1.71023	6.5e-11	2.25e-10	sps_RS23380	WP_077754697.1	hypothetical protein
gene-sps_RS27375	18.3333	6	23.81	5.89667	1.71016	0.000109127	0.000236525	sps_RS27375	WP_169915962.1	type III secretion system regulator LcrR
gene-sps_RS24695	2780.33	903	1705.19	467.153	1.70894	1.8e-87	4.84e-86	sps_RS24695	WP_077754926.1	hypothetical protein
gene-sps_RS26765	797.333	259.667	141.35	38.91	1.70891	2.1e-53	2.85e-52	sps_RS26765	WP_077755285.1	MFS transporter
gene-sps_RS26535	340.333	111.333	135.643	37.12	1.70796	8.19e-38	7.48e-37	sps_RS26535	WP_077755247.1	proline/glycine betaine ABC transporter permease
gene-sps_RS24415	1926	628.667	293.533	81.17	1.70535	3.05e-63	5.38e-62	sps_RS24415	WP_169915924.1	DUF2235 domain-containing protein
gene-sps_RS00175	37.6667	130.333	149.303	421.97	-1.7048	4.05e-19	2.04e-18	yidD	WP_077750627.1	membrane protein insertion efficiency factor YidD
gene-sps_RS24425	632.667	208.333	187.633	51.62	1.70243	1.87e-35	1.6e-34	sps_RS24425	WP_077754894.1	DUF2931 family protein
gene-sps_RS14640	3	10.6667	1.37667	4.1	-1.7012	0.00296779	0.00540579	sps_RS14640	WP_077753207.1	pilus assembly protein CpaB
gene-sps_RS21510	579	2006.67	131.807	386.37	-1.70049	1.2e-74	2.66e-73	miaB	WP_077754362.1	tRNA (N6-isopentenyl adenosine(37)-C2)-methylthiotransferase MiaB
gene-sps_RS26045	86.3333	292.667	33.62	98.7433	-1.69957	1.18e-06	3.11e-06	sps_RS26045	WP_077755159.1	zinc ABC transporter substrate-binding protein
gene-sps_RS01040	1261.33	413.333	657.093	181.48	1.69911	3.35e-85	8.63e-84	sps_RS01040	WP_077750784.1	LuxR family transcriptional regulator
gene-sps_RS12975	569.333	1963.33	293.44	853.333	-1.69738	1.25e-83	3.12e-82	sps_RS12975	WP_077752917.1	DUF481 domain-containing protein
gene-sps_RS09995	2.33333	8.33333	7.39333	21.3167	-1.69641	0.0182675	0.0294498	sps_RS09995	WP_001389365.1	DDE-type integrase/transposase/recombinase
gene-sps_RS19355	2.66667	9.66667	0.833333	2.41333	-1.69574	0.00796752	0.0136033	sps_RS19355	WP_077753998.1	GGDEF domain-containing protein
gene-sps_RS10000	1909.67	632	136.03	37.9533	1.69401	1.57e-70	3.21e-69	sps_RS10000	WP_077752391.1	DUF4157 domain-containing protein
gene-sps_RS09125	34.3333	118.333	8	23.3167	-1.69155	3.03e-15	1.3e-14	sps_RS09125	WP_077752245.1	DASS family sodium-coupled anion symporter
gene-sps_RS08400	412	136	140.033	38.9233	1.69087	3.71e-47	4.32e-46	sps_RS08400	WP_077755605.1	XdhC family protein
gene-sps_RS18465	162	53.6667	32.52	8.94667	1.69086	1.29e-16	5.89e-16	sps_RS18465	WP_077753844.1	MBL fold metallo-hydrolase
gene-sps_RS21590	66	228.333	30.3867	87.7533	-1.68911	8.34e-26	5.22e-25	sps_RS21590	WP_077754378.1	septal ring lytic transglycosylase RlpA family protein
gene-sps_RS16050	182.667	60	36.6833	10.32	1.68839	1.45e-23	8.39e-23	sps_RS16050	WP_077755725.1	hypothetical protein
gene-sps_RS13460	18.6667	64.3333	9.69	28.2167	-1.68805	3.88e-11	1.36e-10	sps_RS13460	WP_077753000.1	putative DNA-binding domain-containing protein
gene-sps_RS14630	4	14	3.82333	11.1367	-1.6859	0.000302171	0.000626742	sps_RS14630	WP_077753205.1	hypothetical protein
gene-sps_RS15305	719.667	238.667	395.1	109.853	1.68578	3.94e-61	6.46e-60	sps_RS15305	WP_077753319.1	transglutaminase-like cysteine peptidase
gene-sps_RS11795	145	47.6667	44.8867	12.45	1.68522	3.29e-12	1.23e-11	sps_RS11795	WP_077752710.1	response regulator transcription factor
gene-sps_RS24700	385.333	127.667	801.997	218.12	1.68457	1.23e-44	1.34e-43	sps_RS24700	WP_077754927.1	hypothetical protein
gene-sps_RS20350	2648.67	9045.33	698.75	2024.24	-1.68412	8.68e-95	2.67e-93	sps_RS20350	WP_077754176.1	serine hydroxymethyltransferase
gene-sps_RS24405	2762.33	916.667	418.043	117.303	1.68403	1.25e-81	3.01e-80	sps_RS24405	WP_077754890.1	type VI secretion system tip protein VgrG
gene-sps_RS09330	237	79	82.3733	23.16	1.68197	7.68e-19	3.84e-18	sps_RS09330	WP_077752281.1	DmsE family decaheme c-type cytochrome
gene-sps_RS14625	7.66667	26.6667	2.08	5.97	-1.68147	6.44e-06	1.59e-05	sps_RS14625	WP_077753204.1	chromosome partitioning protein ParA
gene-sps_RS03765	1182.33	389.333	136.69	38.6267	1.68087	3.72e-45	4.1e-44	adhE	WP_077751308.1	bifunctional acetaldehyde-CoA/alcohol dehydrogenase
gene-sps_RS15020	107	368.667	71.0967	204.293	-1.68039	6.36e-30	4.57e-29	sps_RS15020	WP_077753274.1	SCP2 sterol-binding domain-containing protein
gene-sps_RS07090	1.66667	6	1.87667	5.65667	-1.67574	0.0296419	0.046033	sps_RS07090	WP_077751898.1	hypothetical protein
gene-sps_RS18330	173.333	591	207.25	588.213	-1.67289	5.88e-43	6.19e-42	sps_RS18330	WP_077753818.1	dTDP-4-dehydrorhamnose 3%2C5-epimerase
gene-sps_RS26635	2027.33	680.333	306.173	86.3367	1.67285	1.48e-56	2.17e-55	sps_RS26635	WP_077755265.1	type IV pilus secretin PilQ family protein
gene-sps_RS10470	103	351	53.1433	151.67	-1.6726	5.97e-33	4.81e-32	pyrH	WP_077752475.1	UMP kinase
gene-sps_RS23105	421.333	1426.67	78.6	225.99	-1.67094	1.97e-79	4.62e-78	sps_RS23105	WP_169915885.1	ATP-binding protein
gene-sps_RS01300	1795	599.667	543.25	153.493	1.66766	1.56e-44	1.69e-43	coxB	WP_077750831.1	cytochrome c oxidase subunit II
gene-sps_RS03080	56.6667	191.667	103.423	287.86	-1.66656	1.47e-20	7.78e-20	arsC	WP_077751164.1	arsenate reductase (glutaredoxin)
gene-sps_RS23500	161	53.6667	42.3633	12.1567	1.66509	4.27e-18	2.08e-17	sps_RS23500	WP_077754729.1	HlyD family efflux transporter periplasmic adaptor subunit
gene-sps_RS22735	156.667	52	17	4.77	1.66465	7.05e-08	2.01e-07	sps_RS22735	WP_077754561.1	response regulator
gene-sps_RS08220	71.3333	24	67.2367	18.5367	1.66269	4.68e-13	1.82e-12	sps_RS08220	WP_077752091.1	hypothetical protein
gene-sps_RS12350	28	9.33333	8.28667	2.38333	1.65895	1.75e-06	4.56e-06	sps_RS12350	WP_077752807.1	trypsin-like peptidase domain-containing protein
gene-sps_RS14290	427.333	144	122.273	34.7567	1.65761	6.92e-22	3.78e-21	sps_RS14290	WP_077753149.1	hypothetical protein
gene-sps_RS14110	26	8.66667	16.7167	4.59667	1.65752	0.000454194	0.000917912	sps_RS14110	WP_077753114.1	chemotaxis protein CheC
gene-sps_RS26085	179	60	117.053	33.29	1.65508	2.99e-16	1.34e-15	sps_RS26085	WP_077755166.1	chemotaxis protein CheD
gene-sps_RS14285	733.333	247	89.6867	25.67	1.65347	1.13e-34	9.43e-34	sps_RS14285	WP_077753148.1	GGDEF and EAL domain-containing protein
gene-sps_RS27865	1843.33	6192.33	1534.99	4311.83	-1.65319	9.17e-57	1.36e-55	atpH	WP_077755486.1	F0F1 ATP synthase subunit delta
gene-sps_RS05105	1289	439.333	399.593	114.067	1.65199	1.79e-46	2.03e-45	sps_RS05105	WP_077751541.1	hypothetical protein
gene-sps_RS18780	391.667	133.667	113.773	32.5833	1.65088	1.14e-31	8.67e-31	sps_RS18780	WP_077753903.1	flagella assembly protein FlgT
gene-sps_RS09335	1519.33	518.333	221.463	63.5233	1.65081	2.09e-57	3.12e-56	sps_RS09335	WP_077752282.1	MtrB/PioB family decaheme-associated outer membrane protein
gene-sps_RS01975	357	1181.67	94.8367	268.28	-1.64993	6.3e-61	1.03e-59	ccmI	WP_077750942.1	c-type cytochrome biogenesis protein CcmI
gene-sps_RS00675	6	20.3333	3.51	9.94667	-1.64962	5.71e-05	0.000127533	sps_RS00675	WP_077750715.1	methyltransferase domain-containing protein
gene-sps_RS17900	1073	3564.33	290.083	819.187	-1.64935	7.18e-73	1.55e-71	sstT	WP_077753758.1	serine/threonine transporter SstT
gene-sps_RS25995	3899.67	1327	908.657	261.5	1.64639	5.81e-83	1.43e-81	sps_RS25995	WP_077755151.1	PhoH family protein
gene-sps_RS15525	2956.67	1009.33	1472.73	423.8	1.64546	1.53e-57	2.31e-56	udp	WP_077753353.1	uridine phosphorylase
gene-sps_RS21250	57.3333	192.333	150.703	408.97	-1.64454	6.16e-20	3.21e-19	sps_RS21250	WP_077755806.1	BolA family transcriptional regulator
gene-sps_RS13470	11.6667	39	2.31333	6.57	-1.64262	3.22e-08	9.42e-08	sps_RS13470	WP_077753002.1	cytochrome ubiquinol oxidase subunit I
gene-sps_RS12450	4.66667	15.3333	6.41667	18.0433	-1.64185	0.00481074	0.00851245	sps_RS12450	WP_077752824.1	cytochrome c
gene-sps_RS10140	50.6667	167.333	12.0267	33.8333	-1.64004	6.18e-19	3.09e-18	sps_RS10140	WP_077752414.1	protein kinase
gene-sps_RS22770	154	512	63.0133	176.36	-1.63961	4.86e-47	5.63e-46	sps_RS22770	WP_077754568.1	MipA/OmpV family protein
gene-sps_RS13040	21	7	25.0233	7.31333	1.6392	0.000114914	0.000247932	sps_RS13040	WP_077752929.1	DUF4234 domain-containing protein
gene-sps_RS25765	192.667	66	187.147	53.0333	1.6388	3.51e-22	1.93e-21	sps_RS25765	WP_077755109.1	MarR family transcriptional regulator
gene-sps_RS28190	2460.67	845.333	419.237	121.92	1.63691	1.46e-61	2.44e-60	sps_RS28190	NF012573.1	hypothetical protein
gene-sps_RS05485	43.3333	144.333	9.58667	26.9533	-1.63662	4.79e-18	2.33e-17	xdhA	WP_077751609.1	xanthine dehydrogenase small subunit
gene-sps_RS01500	269.667	91.3333	120.49	34.5933	1.6357	3.64e-12	1.35e-11	sps_RS01500	WP_077750870.1	HDOD domain-containing protein
gene-sps_RS25510	7110	2431.33	865.763	251.497	1.63447	1.39e-66	2.57e-65	rnr	WP_077755067.1	ribonuclease R
gene-sps_RS22535	135.333	444.667	498.683	1343.77	-1.63235	9.23e-34	7.56e-33	sps_RS22535	WP_077754524.1	hypothetical protein
gene-sps_RS28505	2923.33	1006	1135.87	330.08	1.63189	4.49e-70	9.03e-69	sps_RS28505	NF037016.1	tandem-95 repeat protein
gene-sps_RS02470	4968	16286.7	3413.31	9435.17	-1.62941	1.31e-81	3.13e-80	sps_RS02470	WP_077751027.1	peroxiredoxin C
gene-sps_RS14045	2807.33	9253.67	759.24	2118.8	-1.6282	1.14e-70	2.35e-69	serA	WP_077753104.1	phosphoglycerate dehydrogenase
gene-sps_RS15435	360.333	1188.33	68.9067	191.977	-1.62806	5.75e-69	1.13e-67	sps_RS15435	WP_077755717.1	acetolactate synthase 2 catalytic subunit
gene-sps_RS16310	759.333	2490.67	412.583	1141.31	-1.62797	1.27e-60	2.07e-59	rph	WP_077753489.1	ribonuclease PH
gene-sps_RS19995	175.667	60.3333	72.2833	20.92	1.62632	1.56e-17	7.38e-17	sps_RS19995	WP_077754105.1	hypothetical protein
gene-sps_RS11745	165.333	544	38.2767	106.42	-1.62532	1.03e-49	1.28e-48	sps_RS11745	WP_077752700.1	M20/M25/M40 family metallo-hydrolase
gene-sps_RS12605	994.333	342.667	211.193	62.0967	1.62132	3.65e-72	7.78e-71	sps_RS12605	WP_077752851.1	aldehyde dehydrogenase
gene-sps_RS17865	38.6667	13.3333	12.38	3.56	1.62066	2.94e-07	8.12e-07	sps_RS17865	WP_077753751.1	polysaccharide biosynthesis/export family protein
gene-sps_RS12245	45	149	28.14	77.06	-1.61808	1.83e-16	8.29e-16	sps_RS12245	WP_077752790.1	hypothetical protein
gene-sps_RS08770	226.333	79.3333	175.167	51.13	1.61653	4.03e-14	1.65e-13	sps_RS08770	WP_077752183.1	hypothetical protein
gene-sps_RS03165	11	36.3333	38.3167	101.997	-1.61562	5.48e-06	1.36e-05	sps_RS03165	WP_077751190.1	DUF2897 family protein
gene-sps_RS08630	4.33333	14.6667	1.56333	4.27	-1.61362	0.00269479	0.00495187	sps_RS08630	WP_077752160.1	helix-turn-helix transcriptional regulator
gene-sps_RS23510	149	486	34.0167	93.6867	-1.61277	2.84e-40	2.79e-39	gbpA	WP_077754733.1	N-acetylglucosamine-binding protein GbpA
gene-sps_RS19325	9.33333	31	5.04333	13.91	-1.61215	4.47e-05	0.000100769	sps_RS19325	WP_077753994.1	tRNA (adenine(22)-N(1))-methyltransferase TrmK
gene-sps_RS01235	65.6667	22.6667	48.53	13.9367	1.6121	8.92e-06	2.17e-05	sps_RS01235	WP_077755512.1	purine-binding chemotaxis protein CheW
gene-sps_RS12925	1345	4390.67	327.657	904.04	-1.61129	1.2e-76	2.73e-75	brnQ	WP_077752908.1	branched-chain amino acid transport system II carrier protein
gene-sps_RS11715	88.6667	288.667	74.6833	202.893	-1.60703	2.1e-27	1.39e-26	lspA	WP_077752694.1	signal peptidase II
gene-sps_RS19295	188.667	66.3333	48.77	14.2233	1.60688	1.17e-22	6.57e-22	sps_RS19295	WP_077753988.1	BamA/TamA family outer membrane protein
gene-sps_RS15710	175.667	61.6667	38.21	11.2133	1.60658	6.17e-18	2.98e-17	sps_RS15710	WP_077753386.1	HAMP domain-containing histidine kinase
gene-sps_RS04295	53.6667	18.6667	105.133	30.57	1.60203	4.34e-10	1.44e-09	sps_RS04295	WP_077751401.1	methanolan biosynthesis protein EpsI
gene-sps_RS13695	42.6667	15	35.2533	10.0667	1.60087	7.22e-08	2.06e-07	sps_RS13695	WP_077753042.1	cytochrome b/b6 domain-containing protein
gene-sps_RS12845	125.333	43.6667	22.23	6.62333	1.60081	5.83e-15	2.48e-14	sps_RS12845	WP_077752897.1	alkaline phosphatase D family protein
gene-sps_RS06570	301.333	106	34.75	10.34	1.60054	6.52e-30	4.69e-29	sps_RS06570	WP_077751806.1	PAS domain-containing protein
gene-sps_RS05145	2472	868.667	573.07	170.17	1.59939	4.98e-45	5.46e-44	tssA	WP_077751549.1	type VI secretion system protein TssA
gene-sps_RS23335	176.333	568.667	105.937	288.573	-1.59925	1.61e-39	1.54e-38	sps_RS23335	WP_077754691.1	ParA family protein
gene-sps_RS11820	356.667	1142.33	135.637	370.43	-1.5992	6.69e-63	1.15e-61	thrB	WP_077752714.1	homoserine kinase
gene-sps_RS26890	34	109	16.7867	45.7933	-1.59913	5.15e-10	1.71e-09	sps_RS26890	WP_077755887.1	phosphatase PAP2 family protein
gene-sps_RS28540	17.3333	6	117.433	33.02	1.59636	0.000144052	0.000308116	sps_RS28540	WP_077753862.1	hypothetical protein
gene-sps_RS10950	227	80	335.39	97.8033	1.59613	6.54e-26	4.11e-25	sps_RS10950	WP_077752557.1	DUF3192 domain-containing protein
gene-sps_RS02815	222.333	711.333	63.2167	172.623	-1.59555	1.71e-49	2.12e-48	sps_RS02815	WP_077751084.1	cystathionine beta-lyase
gene-sps_RS11100	1289	453.333	44.87	13.4567	1.59549	5.88e-62	9.91e-61	sps_RS11100	WP_077752586.1	VCBS repeat-containing protein
gene-sps_RS22380	364	1171	79.4167	215.997	-1.59355	4.67e-67	8.74e-66	sps_RS22380	WP_077754497.1	carbon starvation protein A
gene-sps_RS04955	6	19.6667	9.06	24.23	-1.59319	0.000281477	0.000586393	sps_RS04955	WP_077751514.1	secretion protein
gene-sps_RS23340	22.3333	72.6667	48.59	127.69	-1.59316	1.83e-10	6.2e-10	sps_RS23340	WP_077754693.1	hypothetical protein
gene-sps_RS08580	196.333	629.667	74.5667	202.24	-1.59059	1.14e-53	1.56e-52	sps_RS08580	WP_077752151.1	M14 family metallocarboxypeptidase
gene-sps_RS10380	306	108.333	138.673	41.1267	1.58957	3.09e-26	1.96e-25	sps_RS10380	WP_077752458.1	SGNH/GDSL hydrolase family protein
gene-sps_RS21845	1602	576	212.453	63.8267	1.58906	3.67e-17	1.7e-16	sps_RS21845	WP_077754417.1	hypothetical protein
gene-sps_RS04245	128.333	413	25.3867	68.7933	-1.58882	7.15e-39	6.74e-38	sps_RS04245	WP_077751392.1	NAD(P)/FAD-dependent oxidoreductase
gene-sps_RS14295	143.333	50.6667	162.997	47.99	1.58706	2.11e-16	9.52e-16	sps_RS14295	WP_077753150.1	hypothetical protein
gene-sps_RS03255	6992.33	22285.3	1028.65	2786.92	-1.5844	2.93e-90	8.44e-89	sps_RS03255	WP_077751215.1	elongation factor G
gene-sps_RS24165	35	12.3333	12.4533	3.63667	1.58414	0.000126826	0.000272504	sps_RS24165	WP_077754847.1	pentapeptide repeat-containing protein
gene-sps_RS18980	1114.67	398	241.687	72.3933	1.58395	4.91e-56	7.14e-55	sps_RS18980	WP_077753938.1	HDOD domain-containing protein
gene-sps_RS18335	739.667	2371.33	228.45	616.87	-1.58273	3.59e-64	6.49e-63	rfbG	WP_077753819.1	CDP-glucose 4%2C6-dehydratase
gene-sps_RS11140	1091.33	389.333	213.723	64.6767	1.58038	6.51e-38	6e-37	sps_RS11140	WP_077752593.1	PDZ domain-containing protein
gene-sps_RS02045	173.333	551.333	64.4	173.143	-1.5795	9e-40	8.68e-39	corA	WP_077750949.1	magnesium/cobalt transporter CorA
gene-sps_RS13365	86.3333	273.333	382.373	984.297	-1.57908	3.38e-26	2.14e-25	sps_RS13365	WP_077752984.1	DUF3297 family protein
gene-sps_RS24585	169	60.6667	103.827	30.8733	1.57501	5.3e-21	2.85e-20	sps_RS24585	WP_077754919.1	DUF4347 domain-containing protein
gene-sps_RS15570	3715.33	1328.33	17070	4936.64	1.5726	4.29e-32	3.33e-31	sps_RS15570	WP_077753361.1	hypothetical protein
gene-sps_RS11030	18.3333	57.6667	90.14	232.823	-1.57253	5.38e-08	1.55e-07	xseB	WP_077752573.1	exodeoxyribonuclease VII small subunit
gene-sps_RS12390	383.667	137	214.88	65.1833	1.57026	3.64e-33	2.95e-32	aqpZ	WP_077752815.1	aquaporin Z
gene-sps_RS26740	212.667	672.667	65.7133	175.923	-1.56878	6.6e-32	5.07e-31	trmA	WP_077755281.1	tRNA (uridine(54)-C5)-methyltransferase TrmA
gene-sps_RS15950	11	35	41.89	108.567	-1.56838	7.77e-06	1.91e-05	sps_RS15950	WP_077753428.1	Rho-binding antiterminator
gene-sps_RS24115	210.333	75.6667	121.693	36.62	1.56694	7.81e-24	4.56e-23	sps_RS24115	WP_077754838.1	nitroreductase family protein
gene-sps_RS20940	2742.67	8627	308.203	824.367	-1.56649	4.53e-79	1.06e-77	infB	WP_077754274.1	translation initiation factor IF-2
gene-sps_RS18180	51.3333	18.3333	16.8933	5.11333	1.56579	6.51e-09	2e-08	sps_RS18180	WP_077753793.1	glycosyltransferase family 2 protein
gene-sps_RS12120	80	253.667	17.0833	45.6933	-1.56511	2.73e-23	1.57e-22	sps_RS12120	WP_077752770.1	hypothetical protein
gene-sps_RS11065	68	214	15.9	42.43	-1.56393	6.71e-17	3.09e-16	sps_RS11065	WP_077752580.1	endonuclease/exonuclease/phosphatase family protein
gene-sps_RS25750	24.3333	8.66667	9.46667	2.91333	1.56261	1.39e-05	3.31e-05	sps_RS25750	WP_077755107.1	UDP-2%2C3-diacylglucosamine diphosphatase
gene-sps_RS10465	581.667	1828.67	452.803	1193.64	-1.56027	7.14e-67	1.33e-65	frr	WP_077752474.1	ribosome recycling factor
gene-sps_RS00765	14.6667	46	7.87333	21.2467	-1.55912	8.13e-06	1.99e-05	sps_RS00765	WP_077750731.1	hypothetical protein
gene-sps_RS09815	42.3333	133	32.44	85.1233	-1.55837	7.29e-13	2.81e-12	sps_RS09815	WP_077752363.1	DUF1415 domain-containing protein
gene-sps_RS05535	5399	1948.33	1180.58	362.37	1.55798	2.12e-58	3.26e-57	zwf	WP_077751619.1	glucose-6-phosphate dehydrogenase
gene-sps_RS19095	15846.7	5749.33	13862.4	4200.33	1.55429	4.65e-44	5e-43	sps_RS19095	WP_077753953.1	Hcp family type VI secretion system effector
gene-sps_RS07160	1501.33	4721	100.567	267.08	-1.553	1.74e-69	3.44e-68	sps_RS07160	WP_149027236.1	hypothetical protein
gene-sps_RS18155	206.667	75	53.28	16.2767	1.55282	4.96e-23	2.83e-22	sps_RS18155	WP_077755756.1	SpoIIE family protein phosphatase
gene-sps_RS22965	1727	629	459.33	141.21	1.55177	4.37e-68	8.37e-67	sps_RS22965	WP_077754601.1	HlyD family efflux transporter periplasmic adaptor subunit
gene-sps_RS20950	190.667	591.667	207.753	540.14	-1.54969	1.24e-41	1.26e-40	rimP	WP_077754276.1	ribosome maturation factor RimP
gene-sps_RS04095	196	613	70.5033	185.033	-1.54663	5.47e-43	5.78e-42	sps_RS04095	WP_077751368.1	helix-turn-helix transcriptional regulator
gene-sps_RS02475	64	199.333	37.84	99.2	-1.54657	1.07e-20	5.69e-20	rnt	WP_077751028.1	ribonuclease T
gene-sps_RS22505	147.667	479.667	50.99	132.897	-1.5437	9.42e-06	2.28e-05	sps_RS22505	WP_077754519.1	Fe(3+) ABC transporter substrate-binding protein
gene-sps_RS00665	28.6667	89	29.68	76.9167	-1.54354	1.92e-09	6.13e-09	sps_RS00665	WP_077750713.1	DUF2489 domain-containing protein
gene-sps_RS10595	473.667	1465.33	200.227	524.403	-1.54276	2.06e-62	3.51e-61	queF	WP_179948397.1	NADPH-dependent 7-cyano-7-deazaguanine reductase QueF
gene-sps_RS10285	28	10	33.2567	10.5433	1.54252	3.14e-05	7.2e-05	sps_RS10285	WP_077752441.1	hypothetical protein
gene-sps_RS20875	790.333	288	193.95	60.1767	1.54247	2.03e-39	1.93e-38	deoA	WP_077754264.1	thymidine phosphorylase
gene-sps_RS00090	129.333	402.667	25.82	67.4967	-1.53967	1.14e-29	8.12e-29	sps_RS00090	WP_077750613.1	DNA cytosine methyltransferase
gene-sps_RS11145	216	78.6667	329.023	100.663	1.53827	1.37e-21	7.45e-21	sps_RS11145	WP_077752594.1	hypothetical protein
gene-sps_RS20000	129.333	47.3333	43.21	13.3767	1.53816	9.66e-18	4.62e-17	sps_RS20000	WP_077754106.1	DUF2955 domain-containing protein
gene-sps_RS22815	683	250.667	203.247	62.9533	1.53798	3.25e-53	4.38e-52	sps_RS22815	WP_077754576.1	HlyD family secretion protein
gene-sps_RS12780	300.333	109.667	55.6633	17.35	1.5379	6.89e-30	4.95e-29	narQ	WP_077752884.1	nitrate/nitrite two-component system sensor histidine kinase NarQ
gene-sps_RS20870	825	303	225.497	70.1	1.53705	5.61e-46	6.28e-45	sps_RS20870	WP_077754263.1	phosphopentomutase
gene-sps_RS07295	6.66667	20.6667	7.41333	19.39	-1.53505	0.000202468	0.000427441	sps_RS07295	WP_077751933.1	phage tail protein
gene-sps_RS05075	1048.67	384.333	315.957	98.2267	1.53325	9.46e-55	1.33e-53	sps_RS05075	WP_149027217.1	sterol desaturase family protein
gene-sps_RS11770	32545.7	12042.7	10066.8	3145.86	1.53023	1.14e-69	2.27e-68	sps_RS11770	WP_077752705.1	OmpA family protein
gene-sps_RS17680	678.333	2080.67	813.53	2082.53	-1.53013	4.15e-65	7.55e-64	ndk	WP_077753718.1	nucleoside-diphosphate kinase
gene-sps_RS12440	44.6667	137.667	12.12	31.5767	-1.52972	6.57e-18	3.17e-17	sps_RS12440	WP_077752822.1	molybdopterin-dependent oxidoreductase
gene-sps_RS00375	485.333	179	164.987	51.2	1.52956	1.05e-35	9.09e-35	dprA	WP_077750663.1	DNA-protecting protein DprA
gene-sps_RS23980	85.3333	263	52.7833	136.42	-1.5284	3.59e-26	2.27e-25	sps_RS23980	WP_077754814.1	Abi family protein
gene-sps_RS18390	608.667	1874.33	296.87	769.36	-1.52774	1.41e-65	2.58e-64	sps_RS18390	WP_077753829.1	SDR family oxidoreductase
gene-sps_RS23150	387	1189.33	146.87	380.47	-1.52583	2.91e-60	4.7e-59	sps_RS23150	WP_077754634.1	hypothetical protein
gene-sps_RS15015	417.667	1279.67	209.537	541.56	-1.52568	4.79e-70	9.59e-69	ubiE	WP_077753273.1	bifunctional demethylmenaquinone methyltransferase/2-methoxy-6-polyprenyl-1%2C4-benzoquinol methylase UbiE
gene-sps_RS11020	340.667	125	121.973	38.06	1.52532	1.68e-22	9.37e-22	sps_RS11020	WP_077752571.1	flagellar motor protein MotB
gene-sps_RS12650	31	11.3333	30.9667	9.79	1.52324	7.13e-05	0.000157679	sps_RS12650	WP_077752859.1	DUF4442 domain-containing protein
gene-sps_RS13875	429	161.667	134.113	42.4367	1.51894	5.31e-11	1.85e-10	trpS	WP_019442665.1	tryptophan--tRNA ligase
gene-sps_RS28040	2.33333	7.33333	3.18333	8.42667	-1.51838	0.0135834	0.022292	sps_RS28040	WP_169915699.1	hypothetical protein
gene-sps_RS15850	118.333	43.6667	95.4833	29.6733	1.51696	7.23e-11	2.49e-10	sps_RS15850	WP_077753409.1	porin family protein
gene-sps_RS06015	300.667	111.333	46.2233	14.59	1.51682	2.06e-27	1.36e-26	sps_RS06015	WP_077751714.1	DUF3488 domain-containing transglutaminase family protein
gene-sps_RS00030	17.3333	6.33333	9.76	3.00667	1.51616	0.00132017	0.00251194	sps_RS00030	WP_077750602.1	cytochrome c oxidase subunit 3
gene-sps_RS21725	1165	3549	172.237	445.36	-1.51508	4.82e-61	7.89e-60	sps_RS21725	WP_077754397.1	M13 family peptidase
gene-sps_RS08550	3.66667	11.3333	38.6233	94.85	-1.51366	0.00960294	0.0161819	sps_RS08550	WP_077752146.1	DUF4250 domain-containing protein
gene-sps_RS12455	6	18.3333	13.7833	35.6733	-1.51192	0.000490608	0.000987286	sps_RS12455	WP_011864817.1	aspartate carbamoyltransferase
gene-sps_RS15155	769.667	2337.67	279.283	715.153	-1.51174	5.52e-60	8.84e-59	dusB	WP_077753298.1	tRNA dihydrouridine synthase DusB
gene-sps_RS19070	87.3333	32.3333	302.66	92.8867	1.50965	5.73e-10	1.89e-09	sps_RS19070	WP_005420470.1	PAAR domain-containing protein
gene-sps_RS05070	392.333	146.667	373.64	117.137	1.50619	2.11e-32	1.65e-31	sps_RS05070	WP_149027216.1	hypothetical protein
gene-sps_RS19135	475.333	1435	180.757	461.73	-1.50613	4.62e-69	9.11e-68	pyrB	WP_077753961.1	aspartate carbamoyltransferase
gene-sps_RS17030	42.6667	131.667	58.6467	146.583	-1.50371	1.19e-11	4.29e-11	sps_RS17030	WP_077753601.1	hypothetical protein
gene-sps_RS16300	330	993	199.737	507.753	-1.50209	6.63e-63	1.15e-61	folE	WP_077753487.1	GTP cyclohydrolase I FolE
gene-sps_RS18595	1471.67	555.667	491.74	156.29	1.50109	3.21e-60	5.18e-59	fliM	WP_077753867.1	flagellar motor switch protein FliM
gene-sps_RS22810	283.333	107.667	62.14	19.5933	1.50014	3.14e-24	1.85e-23	sps_RS22810	WP_077754575.1	AAA family ATPase
gene-sps_RS23790	7.33333	22.6667	4.92333	12.27	-1.4996	0.000335737	0.000692224	sps_RS23790	WP_077754783.1	type II secretion system protein
gene-sps_RS05190	3223.67	1216.33	572.8	183.02	1.49946	1.08e-63	1.92e-62	tssF	WP_077751558.1	type VI secretion system baseplate subunit TssF
gene-sps_RS14975	31.3333	11.6667	10.2167	3.29667	1.49935	1.13e-05	2.73e-05	sps_RS14975	WP_077753265.1	glycosyltransferase
gene-sps_RS18830	2.66667	8.33333	683.773	1618.45	-1.4993	0.0136044	0.0223195	cydX	WP_077753912.1	cytochrome bd-I oxidase subunit CydX
gene-sps_RS16055	30.6667	93.3333	34.5233	86.25	-1.49869	4.67e-11	1.63e-10	sps_RS16055	WP_077753447.1	hypothetical protein
gene-sps_RS27195	375.333	1123	162.443	413.007	-1.4985	4.37e-60	7.01e-59	sps_RS27195	WP_077755366.1	formate dehydrogenase accessory sulfurtransferase FdhD
gene-sps_RS26225	501	190	181.29	57.4433	1.4976	3.49e-36	3.05e-35	sps_RS26225	WP_077755190.1	HlyD family efflux transporter periplasmic adaptor subunit
gene-sps_RS16750	160.333	60.6667	39.12	12.3667	1.49702	9.07e-19	4.53e-18	ltrA	WP_077753557.1	group II intron reverse transcriptase/maturase
gene-sps_RS17810	619	1840.67	849.423	2122.1	-1.49549	5.12e-53	6.88e-52	sps_RS17810	WP_077753742.1	hypothetical protein
gene-sps_RS26530	1486.67	563.667	515.047	164.183	1.49489	1.2e-59	1.91e-58	sps_RS26530	WP_077755246.1	ABC transporter substrate-binding protein
gene-sps_RS18770	193.667	73.3333	217.883	67.9367	1.49481	2.06e-16	9.29e-16	sps_RS18770	WP_077753901.1	LPP20 family lipoprotein
gene-sps_RS25940	24.3333	72.6667	14.5867	37.0367	-1.49471	6.3e-10	2.08e-09	qnr	WP_077755140.1	Qnr family pentapeptide repeat protein
gene-sps_RS06390	254	96.3333	72.9467	23.2633	1.49338	1.68e-24	1e-23	sps_RS06390	WP_077751777.1	iron-containing alcohol dehydrogenase
gene-sps_RS09130	396.333	150	112.877	35.9667	1.49161	1.98e-27	1.31e-26	sps_RS09130	WP_077752246.1	aminotransferase class I/II-fold pyridoxal phosphate-dependent enzyme
gene-sps_RS27880	3366.67	10101.3	1576.62	3982.28	-1.49133	3e-59	4.67e-58	atpB	WP_077755488.1	F0F1 ATP synthase subunit A
gene-sps_RS17125	11.6667	4.33333	14.0633	4.34333	1.49104	0.0019966	0.00372278	sps_RS17125	WP_077753620.1	transcriptional regulator
gene-sps_RS02890	2.33333	7.33333	17.1967	40.41	-1.49089	0.0253481	0.039949	sps_RS02890	WP_077751107.1	DUF2835 domain-containing protein
gene-sps_RS03120	1104.33	3302	449.89	1136.32	-1.49087	4.31e-71	8.98e-70	sps_RS03120	WP_077755527.1	4-hydroxy-tetrahydrodipicolinate synthase
gene-sps_RS06385	84	32.3333	47.0667	14.6633	1.49071	6.77e-09	2.08e-08	sps_RS06385	WP_077751776.1	GMP synthase
gene-sps_RS08325	75	224	59.4833	149.523	-1.49064	1.19e-18	5.92e-18	sps_RS08325	WP_077755604.1	septation protein A
gene-sps_RS01350	47	17.6667	61.03	19.02	1.49038	6.75e-06	1.67e-05	sps_RS01350	WP_077750840.1	hemin receptor
gene-sps_RS13020	90.6667	34	32.72	10.34	1.48898	3.97e-06	1e-05	sps_RS13020	WP_077752926.1	GGDEF domain-containing protein
gene-sps_RS15440	2587	7716.67	562.957	1424.75	-1.48723	2.3e-71	4.8e-70	ilvC	WP_077753338.1	ketol-acid reductoisomerase
gene-sps_RS05735	27.3333	10.3333	37.7567	11.77	1.48591	1.91e-05	4.5e-05	sps_RS05735	WP_013051624.1	hypothetical protein
gene-sps_RS18435	708	2116	207.193	523.52	-1.48544	1.18e-59	1.88e-58	sps_RS18435	WP_077753838.1	LegC family aminotransferase
gene-sps_RS15080	492.667	188	125.383	40.14	1.4849	3.63e-36	3.17e-35	sps_RS15080	WP_077753284.1	TolC family outer membrane protein
gene-sps_RS07110	45	132.333	44.28	110.893	-1.48247	9.05e-14	3.64e-13	sps_RS07110	WP_149027235.1	hypothetical protein
gene-sps_RS19090	5220.33	2009	764.977	247.587	1.48098	3.86e-63	6.79e-62	sps_RS19090	WP_077753952.1	type VI secretion system tip protein VgrG
gene-sps_RS00040	6.33333	2.33333	10.7967	3.15	1.48031	0.0306532	0.0473492	sps_RS00040	WP_077750604.1	cytochrome C oxidase subunit IV family protein
gene-sps_RS01815	941.667	2784.33	2468.65	6000.28	-1.48024	1.04e-62	1.79e-61	rplW	WP_077750921.1	50S ribosomal protein L23
gene-sps_RS17785	203	601.333	433.183	1060.36	-1.47865	1.07e-23	6.24e-23	yajC	WP_077753737.1	preprotein translocase subunit YajC
gene-sps_RS21790	84.6667	250.667	22.8267	57.65	-1.47864	4.59e-21	2.47e-20	sps_RS21790	WP_169916006.1	Nramp family divalent metal transporter
gene-sps_RS10580	41.6667	123.333	86.9433	212.847	-1.4779	3.64e-14	1.5e-13	sps_RS10580	WP_077752495.1	hypothetical protein
gene-sps_RS18350	729.333	2159.67	225.283	564.563	-1.4775	2.23e-59	3.5e-58	sps_RS18350	WP_077753822.1	DegT/DnrJ/EryC1/StrS family aminotransferase
gene-sps_RS02920	190	562.667	64.52	161.503	-1.47642	1.54e-39	1.47e-38	pyrD	WP_077751118.1	quinone-dependent dihydroorotate dehydrogenase
gene-sps_RS06325	765.667	291.333	273.433	88.4267	1.47602	3.03e-38	2.82e-37	sps_RS06325	WP_077755569.1	lytic murein transglycosylase
gene-sps_RS14565	807.667	2394.33	234.367	587.037	-1.47582	2.13e-68	4.1e-67	metB	WP_077753194.1	cystathionine gamma-synthase
gene-sps_RS10385	430.333	166.333	73.3933	23.6967	1.47367	1.4e-30	1.03e-29	sps_RS10385	WP_077752459.1	DUF885 domain-containing protein
gene-sps_RS27710	169	64.6667	720.647	222.683	1.47365	2.48e-17	1.16e-16	sps_RS27710	WP_077755463.1	YkgJ family cysteine cluster protein
gene-sps_RS27430	53	20.3333	32.8467	10.49	1.47005	9.55e-07	2.53e-06	sctR	WP_077755411.1	type III secretion system export apparatus subunit SctR
gene-sps_RS27860	10439.7	30765	2165.52	5415.75	-1.46998	4.55e-54	6.3e-53	atpA	WP_077755485.1	F0F1 ATP synthase subunit alpha
gene-sps_RS04800	13.3333	39.6667	3.44667	8.7	-1.46917	1.62e-05	3.84e-05	sps_RS04800	WP_149027385.1	efflux RND transporter periplasmic adaptor subunit
gene-sps_RS17445	103.333	305	28.22	70.6067	-1.46799	1.02e-23	5.92e-23	sps_RS17445	WP_077753677.1	choline transporter
gene-sps_RS16155	1986.33	769.667	474.23	154.55	1.46509	2.96e-61	4.91e-60	murF	WP_077753461.1	UDP-N-acetylmuramoyl-tripeptide--D-alanyl-D-alanine ligase
gene-sps_RS08365	98.6667	38	64.57	20.8867	1.46502	3.21e-13	1.26e-12	sps_RS08365	WP_077752116.1	hypothetical protein
gene-sps_RS16210	1515.33	4483	351.97	876.493	-1.46481	1.21e-56	1.78e-55	leuC	WP_077753471.1	3-isopropylmalate dehydratase large subunit
gene-sps_RS04780	33.6667	99	13.6567	33.9967	-1.46369	9.66e-13	3.69e-12	sps_RS04780	WP_077751483.1	LysR family transcriptional regulator
gene-sps_RS26515	255.333	750.333	132.907	329.213	-1.46343	1.39e-50	1.77e-49	zapD	WP_077755243.1	cell division protein ZapD
gene-sps_RS23385	56.3333	165.333	33.7967	83.4333	-1.46327	7.36e-17	3.38e-16	sps_RS23385	WP_077754698.1	hypothetical protein
gene-sps_RS19075	1350	522.667	499.797	162.773	1.46249	6.43e-38	5.94e-37	sps_RS19075	WP_077753949.1	hypothetical protein
gene-sps_RS16540	506.333	196.333	188.867	61.45	1.46211	4.49e-40	4.38e-39	sps_RS16540	WP_077753530.1	alpha/beta fold hydrolase
gene-sps_RS03910	395.667	1160.33	70.26	174.63	-1.46139	3.55e-61	5.84e-60	sps_RS03910	WP_077751335.1	DUF885 domain-containing protein
gene-sps_RS19225	2.33333	7	5.03	13.03	-1.46016	0.0217681	0.0346531	sps_RS19225	WP_077753977.1	hypothetical protein
gene-sps_RS24965	39.3333	116.333	28.78	70.1167	-1.45813	4.42e-09	1.38e-08	sps_RS24965	WP_077754970.1	aminodeoxychorismate/anthranilate synthase component II
gene-sps_RS00560	13.3333	39.3333	6.82667	16.7333	-1.45747	1.8e-06	4.68e-06	flgA	WP_077750694.1	flagellar basal body P-ring formation protein FlgA
gene-sps_RS18370	402.667	1180	118.98	293.917	-1.45645	2.7e-50	3.39e-49	sps_RS18370	WP_077753826.1	hypothetical protein
gene-sps_RS23170	383	1122	720.113	1740.55	-1.45607	1.04e-49	1.29e-48	sps_RS23170	WP_077754638.1	hypothetical protein
gene-sps_RS24985	4236	12327	1162.98	2875.52	-1.45591	8.43e-72	1.78e-70	sps_RS24985	WP_077754974.1	cytochrome bc complex cytochrome b subunit
gene-sps_RS18800	339	131.333	133.523	43.7933	1.45576	3.71e-29	2.59e-28	sps_RS18800	WP_077753906.1	hypothetical protein
gene-sps_RS05095	318	123.333	171.677	56	1.45438	1.04e-20	5.57e-20	sps_RS05095	WP_077751540.1	hypothetical protein
gene-sps_RS27310	411	159.667	101.267	33.3733	1.44863	4.65e-15	1.98e-14	sctD	WP_077755387.1	type III secretion system inner membrane ring subunit SctD
gene-sps_RS12930	24.6667	72.3333	12.9833	31.6467	-1.44851	4.58e-09	1.43e-08	sps_RS12930	WP_077752909.1	methyltransferase
gene-sps_RS15915	161.667	472.333	63.8667	156.36	-1.44827	2.27e-35	1.94e-34	sps_RS15915	WP_077753421.1	acyltransferase
gene-sps_RS09065	3954.33	11477.7	1888.34	4617.16	-1.44514	2.1e-58	3.24e-57	sps_RS09065	WP_077752236.1	DUF3450 domain-containing protein
gene-sps_RS00985	207.667	81	57.6233	19.08	1.44231	4.53e-19	2.29e-18	sps_RS00985	WP_077750774.1	helix-turn-helix transcriptional regulator
gene-sps_RS21440	79	30.6667	100.003	32.7533	1.44193	2.19e-08	6.52e-08	sps_RS21440	WP_077755809.1	hypothetical protein
gene-sps_RS26215	336.667	132.333	98.8733	32.59	1.44183	9.11e-32	6.95e-31	sps_RS26215	WP_077755878.1	ABC transporter permease
gene-sps_RS18615	763.667	299.667	186.413	61.9533	1.44118	5.46e-47	6.31e-46	fliI	WP_077753871.1	flagellar protein export ATPase FliI
gene-sps_RS13330	440.667	1271.67	50.0433	122.79	-1.43948	1.42e-61	2.38e-60	sps_RS13330	WP_077752977.1	hypothetical protein
gene-sps_RS25515	1747.33	682	1158.36	381.953	1.43913	4.94e-48	5.87e-47	sps_RS25515	WP_077755863.1	sel1 repeat family protein
gene-sps_RS26870	534	1545	90.2667	220.827	-1.43878	7.39e-60	1.18e-58	sps_RS26870	WP_077755305.1	M14 family metallopeptidase
gene-sps_RS12620	11.3333	4.33333	18.0967	6.02667	1.43832	0.00602478	0.0105176	sps_RS12620	WP_077752854.1	cupin domain-containing protein
gene-sps_RS03075	41	118.333	66.6767	159.733	-1.43735	1.63e-14	6.8e-14	sps_RS03075	WP_077751162.1	DUF2069 domain-containing protein
gene-sps_RS14010	24	68.3333	17.7467	43.52	-1.43648	2.1e-08	6.26e-08	sps_RS14010	WP_077753097.1	TMEM165/GDT1 family protein
gene-sps_RS24025	13	37.3333	4.68667	11.6367	-1.43534	2.02e-06	5.23e-06	sps_RS24025	WP_077754822.1	IS30 family transposase
gene-sps_RS05950	113	325	23.3967	57.0033	-1.43385	4.09e-25	2.5e-24	sps_RS05950	WP_077751702.1	LysM peptidoglycan-binding domain-containing protein
gene-sps_RS24400	10199	4022.33	8923.62	2943.69	1.43375	7.64e-38	6.99e-37	sps_RS24400	WP_077754889.1	Hcp family type VI secretion system effector
gene-sps_RS25860	57.6667	166	245.017	571.513	-1.43336	9.87e-18	4.72e-17	sps_RS25860	WP_077755126.1	DUF2999 domain-containing protein
gene-sps_RS28450	7.66667	3	65.97	19.1433	1.43324	0.0243458	0.0385093	sps_RS28450	WP_169915705.1	IS3 family transposase
gene-sps_RS27315	443.667	175.333	75.1167	25.0767	1.43217	5.19e-17	2.39e-16	sctC	WP_077755388.1	type III secretion system outer membrane ring subunit SctC
gene-sps_RS03110	183.333	523.667	192.503	462.47	-1.43133	1.62e-36	1.43e-35	bcp	WP_077751174.1	thioredoxin-dependent thiol peroxidase
gene-sps_RS01045	1182	467.333	438.78	146.537	1.43104	1.31e-57	1.97e-56	sps_RS01045	WP_149027199.1	hypothetical protein
gene-sps_RS26340	442.667	174.333	174.037	57.96	1.43044	4.81e-29	3.34e-28	sps_RS26340	WP_077755211.1	AAA family ATPase
gene-sps_RS04685	8	23.3333	21.58	50.3067	-1.42949	0.000159107	0.000339063	sps_RS04685	WP_077751468.1	antibiotic biosynthesis monooxygenase
gene-sps_RS07055	216.333	619.333	38.9167	94.72	-1.42905	1.34e-45	1.48e-44	ggt	WP_077751893.1	gamma-glutamyltransferase
gene-sps_RS07105	18.3333	52.6667	42.0867	99.03	-1.42902	1.51e-07	4.22e-07	sps_RS07105	WP_077751901.1	hypothetical protein
gene-sps_RS14645	11	31.6667	11.53	27.93	-1.42891	7.68e-06	1.89e-05	sps_RS14645	WP_077753208.1	prepilin peptidase
gene-sps_RS26880	403.667	161	189.047	62.7233	1.42671	6.46e-27	4.18e-26	sps_RS26880	WP_077755307.1	class I SAM-dependent methyltransferase
gene-sps_RS19645	44	126	14.9667	36.25	-1.42659	5.62e-14	2.28e-13	sps_RS19645	WP_077754049.1	D-cysteine desulfhydrase family protein
gene-sps_RS06970	278.333	793	273.563	655.073	-1.42587	2.98e-47	3.49e-46	sps_RS06970	WP_077751877.1	peptidylprolyl isomerase
gene-sps_RS16290	39.3333	113.667	27.9067	66.73	-1.42544	1.88e-12	7.12e-12	slmA	WP_077753485.1	nucleoid occlusion factor SlmA
gene-sps_RS11485	2449.33	973	754.497	253.087	1.42518	8.08e-64	1.44e-62	sps_RS11485	WP_077752656.1	hypothetical protein
gene-sps_RS06180	114.667	45.3333	21.0533	6.99	1.42506	3.15e-08	9.23e-08	sps_RS06180	WP_077751741.1	carbohydrate ABC transporter substrate-binding protein
gene-sps_RS04560	2154.67	6151.33	488.667	1185.62	-1.42347	5.86e-40	5.71e-39	ccoN	WP_077751444.1	cytochrome-c oxidase%2C cbb3-type subunit I
gene-sps_RS27425	121.667	46.6667	44.5567	15.1267	1.42203	2.91e-06	7.39e-06	sctQ	WP_077755410.1	type III secretion system cytoplasmic ring protein SctQ
gene-sps_RS23810	185	525.667	66.23	160.17	-1.4219	2.43e-29	1.71e-28	sps_RS23810	WP_077754785.1	hypothetical protein
gene-sps_RS16840	166.333	67.3333	84.2567	28.2767	1.41964	0.000287991	0.000598763	sps_RS16840	WP_179948381.1	hypothetical protein
gene-sps_RS22275	1610.67	642	1166.05	390.31	1.41816	1.32e-27	8.8e-27	sps_RS22275	WP_077754484.1	DUF4255 domain-containing protein
gene-sps_RS18070	255	102	118.707	39.9667	1.41642	2.26e-18	1.11e-17	sps_RS18070	WP_077753777.1	phenylalanine 4-monooxygenase
gene-sps_RS06905	173	491	61.42	147.147	-1.41602	1.49e-29	1.06e-28	sps_RS06905	WP_077755578.1	rhodanese-related sulfurtransferase
gene-sps_RS14170	5.66667	16	3.36333	8.37	-1.41581	0.00277989	0.00509744	sps_RS14170	WP_149027414.1	pilus assembly protein
gene-sps_RS13650	740.333	295.333	103.81	35.06	1.4158	7.31e-40	7.1e-39	sps_RS13650	WP_179948418.1	FUSC family protein
gene-sps_RS11685	1857.67	743	155.983	52.7033	1.41564	1.64e-46	1.85e-45	sps_RS11685	WP_077752688.1	rRNA (guanine-N1)-methyltransferase
gene-sps_RS03775	79	31.6667	29.1867	9.66667	1.41532	4.07e-09	1.27e-08	sps_RS03775	WP_169915672.1	6-bladed beta-propeller
gene-sps_RS18470	1414.67	3989	308.097	741.417	-1.4148	2.47e-62	4.2e-61	sps_RS18470	WP_077753845.1	peptide MFS transporter
gene-sps_RS07360	248	706.667	57.6967	138.653	-1.41398	7.29e-43	7.64e-42	sps_RS07360	WP_077751944.1	tryptophanase
gene-sps_RS09545	242.333	689	63.0467	151.007	-1.41345	3.95e-39	3.76e-38	sps_RS09545	WP_077752318.1	transporter substrate-binding domain-containing protein
gene-sps_RS13555	254	102.333	69.2267	23.39	1.41278	4.61e-17	2.14e-16	sps_RS13555	WP_179948416.1	DUF3103 family protein
gene-sps_RS23390	59	168	34.8933	83.1433	-1.41236	2.28e-17	1.07e-16	sps_RS23390	WP_179948431.1	HupE/UreJ family protein
gene-sps_RS11300	243.333	97	23.0033	7.76667	1.41117	2.21e-13	8.77e-13	sps_RS11300	WP_077752621.1	NAD(P)-binding protein
gene-sps_RS15965	500	1404.33	337.7	804.1	-1.41057	2.08e-51	2.7e-50	sps_RS15965	WP_077753431.1	thiol:disulfide interchange protein DsbA/DsbL
gene-sps_RS22305	335.333	948	111.82	268.14	-1.41045	5.85e-49	7.13e-48	pyrC	WP_077754489.1	dihydroorotase
gene-sps_RS07365	15	42.3333	3.93333	9.61	-1.41031	1.75e-06	4.55e-06	sps_RS07365	WP_077751945.1	hypothetical protein
gene-sps_RS23410	71.3333	28.6667	24.2267	8.06667	1.40799	1.88e-05	4.44e-05	sps_RS23410	WP_077754703.1	patatin-like phospholipase family protein
gene-sps_RS12135	10.3333	29.6667	7.78667	18.2033	-1.40426	4.64e-05	0.000104535	sps_RS12135	WP_010554234.1	helix-turn-helix domain-containing protein
gene-sps_RS14525	2.66667	7.66667	3.45	8.65	-1.40404	0.0186038	0.0299549	sps_RS14525	WP_077753188.1	hypothetical protein
gene-sps_RS01785	2469	6938.67	2536.85	5963.68	-1.40204	1.46e-67	2.75e-66	rpsG	WP_077750917.1	30S ribosomal protein S7
gene-sps_RS05150	799.333	322.667	508.023	171.687	1.40165	3.86e-27	2.52e-26	tagO	WP_169915686.1	type VI secretion system-associated protein TagO
gene-sps_RS10885	104.667	293.333	103.957	245.133	-1.40135	5.08e-24	2.98e-23	sps_RS10885	WP_077752544.1	NYN domain-containing protein
gene-sps_RS05305	976.667	2757.67	361.63	859.65	-1.40108	3.81e-54	5.3e-53	trxB	WP_077751580.1	thioredoxin-disulfide reductase
gene-sps_RS07115	9.66667	27.3333	58.78	135.04	-1.40108	7.82e-05	0.000171934	sps_RS07115	WP_077751903.1	hypothetical protein
gene-sps_RS03820	282.667	794.333	237.783	560.64	-1.4008	3.9e-47	4.53e-46	fldA	WP_077751318.1	flavodoxin FldA
gene-sps_RS09295	18	52.6667	62.81	142.283	-1.40018	0.000914156	0.00177114	sps_RS09295	WP_077752274.1	ferrous iron transport protein A
gene-sps_RS06125	6.66667	19	39.4533	88.7767	-1.39933	0.000556037	0.00110909	sps_RS06125	WP_077751730.1	helix-turn-helix transcriptional regulator
gene-sps_RS07020	11	4.33333	61.9633	20.6267	1.39918	0.00803239	0.0136961	sps_RS07020	WP_077751887.1	PGPGW domain-containing protein
gene-sps_RS18355	181.667	510.667	192.62	451.95	-1.39853	3.59e-32	2.8e-31	sps_RS18355	WP_077753823.1	N-acetyltransferase
gene-sps_RS16585	543.333	218.333	445.247	151.383	1.39841	1.21e-32	9.59e-32	sps_RS16585	WP_077753539.1	DUF4124 domain-containing protein
gene-sps_RS06045	1452.33	584.667	1474.01	497.34	1.39822	1.6e-51	2.09e-50	sps_RS06045	WP_077751719.1	hypothetical protein
gene-sps_RS24185	39.3333	109.667	34.3633	81.4433	-1.39679	5.83e-11	2.02e-10	sps_RS24185	WP_077754851.1	hypothetical protein
gene-sps_RS18380	296.667	830.667	234.363	551.837	-1.39642	4.34e-48	5.19e-47	sps_RS18380	WP_077753827.1	acyltransferase
gene-sps_RS04820	2028.67	820	524.847	180.047	1.39457	8.73e-34	7.18e-33	sps_RS04820	WP_077751490.1	hypothetical protein
gene-sps_RS15200	1147.67	466.333	143.85	49.3933	1.39272	5.43e-57	8.07e-56	sps_RS15200	WP_077753306.1	class I adenylate cyclase
gene-sps_RS24770	76	209.333	16.7633	39.6267	-1.39214	3.93e-12	1.46e-11	sps_RS24770	WP_077754940.1	DEAD/DEAH box helicase
gene-sps_RS27885	1406.33	3911.67	2110.05	4888.1	-1.39158	1.15e-50	1.47e-49	sps_RS27885	WP_077755489.1	ATP synthase subunit I
gene-sps_RS21435	106	43.3333	143.557	47.9733	1.391	2.6e-11	9.23e-11	sps_RS21435	WP_077754358.1	hypothetical protein
gene-sps_RS19555	41.3333	16.6667	52.4267	17.5033	1.39055	1.01e-05	2.45e-05	sps_RS19555	WP_013051185.1	Mobile element protein
gene-sps_RS13305	2.33333	6.66667	8.84	20.8667	-1.38951	0.0320685	0.0494033	sps_RS13305	WP_077752973.1	hypothetical protein
gene-sps_RS06780	244	678.667	92	216.39	-1.38929	1.03e-34	8.68e-34	ylqF	WP_077751842.1	ribosome biogenesis GTPase YlqF
gene-sps_RS08330	65.3333	181.333	172.033	393.183	-1.3888	1.68e-16	7.59e-16	sps_RS08330	WP_013052083.1	YciI family protein
gene-sps_RS20925	1016.67	2825.67	3538.94	8018.69	-1.38787	2.02e-59	3.19e-58	rpsO	WP_077754271.1	30S ribosomal protein S15
gene-sps_RS06210	10.3333	28.6667	22.5367	52.37	-1.38769	9.2e-05	0.00020097	sps_RS06210	WP_077751747.1	chaperone NapD
gene-sps_RS10150	829	2312.67	565.063	1324.5	-1.3861	2.3e-30	1.68e-29	sps_RS10150	WP_077752416.1	peroxiredoxin
gene-sps_RS04745	139	383	81.9867	192.083	-1.38526	7.08e-24	4.14e-23	sps_RS04745	WP_077751478.1	protein-disulfide isomerase
gene-sps_RS11565	100.667	280	318.933	723.5	-1.38509	4.33e-23	2.48e-22	sps_RS11565	WP_077752672.1	oxidative damage protection protein
gene-sps_RS21840	150.333	61.6667	63.13	21.6067	1.38266	1.25e-15	5.44e-15	sps_RS21840	WP_077754416.1	ABC transporter substrate-binding protein
gene-sps_RS21220	2134	5905	594.613	1396.73	-1.38119	6.81e-64	1.22e-62	sps_RS21220	WP_077754321.1	NADH:ubiquinone reductase (Na(+)-transporting) subunit B
gene-sps_RS26700	226.333	626.333	183.957	428.093	-1.38061	4.88e-43	5.17e-42	sps_RS26700	WP_077755278.1	DUF1439 domain-containing protein
gene-sps_RS09305	236.667	96.6667	34.5467	11.88	1.37948	1.06e-11	3.86e-11	sps_RS09305	WP_149027402.1	MtrB/PioB family decaheme-associated outer membrane protein
gene-sps_RS17655	161.333	65.6667	28.0967	9.76333	1.37806	9.35e-15	3.94e-14	sps_RS17655	WP_077753714.1	GGDEF domain-containing response regulator
gene-sps_RS14570	115.667	319	269.423	611.847	-1.37747	1.59e-24	9.51e-24	metJ	WP_005500679.1	met regulon transcriptional regulator MetJ
gene-sps_RS24060	14.3333	41	12.16	27.7467	-1.37743	0.000291371	0.000605307	hutX	WP_077754827.1	heme utilization cystosolic carrier protein HutX
gene-sps_RS05870	33.3333	92.3333	31.5633	72.99	-1.37675	8.57e-08	2.44e-07	sps_RS05870	WP_077751690.1	peptide deformylase
gene-sps_RS21095	132.667	54.3333	270.86	90.9967	1.37637	7.17e-14	2.9e-13	sps_RS21095	WP_077755802.1	GNAT family N-acetyltransferase
gene-sps_RS00515	27	11	29.8667	10.3267	1.37416	0.000165431	0.000352251	sps_RS00515	WP_077750685.1	rod-binding protein
gene-sps_RS25695	62.3333	172.333	21.46	50.18	-1.37337	1.44e-15	6.23e-15	sps_RS25695	WP_077755098.1	class I SAM-dependent methyltransferase
gene-sps_RS24420	1702.33	701.667	481.903	167.077	1.3728	4.42e-39	4.17e-38	sps_RS24420	WP_169915926.1	DUF2931 family protein
gene-sps_RS10625	44.6667	121.333	12.63	29.61	-1.37179	2.44e-09	7.75e-09	sps_RS10625	WP_077752502.1	alginate export family protein
gene-sps_RS12410	127	353.667	63.12	145.93	-1.37131	1.39e-22	7.76e-22	sps_RS12410	WP_077752818.1	hypothetical protein
gene-sps_RS20110	1090.33	448.667	742.857	256.89	1.37097	2.42e-56	3.53e-55	sps_RS20110	WP_005498458.1	PilZ domain-containing protein
gene-sps_RS18860	1386.67	3815.33	280.687	653.397	-1.3701	4.68e-54	6.47e-53	guaA	WP_077753917.1	glutamine-hydrolyzing GMP synthase
gene-sps_RS12945	1922.33	792.667	180.577	63.1	1.3698	2.44e-58	3.75e-57	sps_RS12945	WP_077755672.1	efflux RND transporter permease subunit
gene-sps_RS04255	8.66667	24	130.417	287.077	-1.3692	0.000154868	0.000330571	sps_RS04255	WP_077751394.1	hypothetical protein
gene-sps_RS01825	1080	2956.67	3425.7	7658.07	-1.36732	2.67e-50	3.36e-49	rpsS	WP_006083596.1	30S ribosomal protein S19
gene-sps_RS25505	1927.67	792.667	971.127	337.513	1.36706	7.2e-47	8.23e-46	rlmB	WP_077755066.1	23S rRNA (guanosine(2251)-2'-O)-methyltransferase RlmB
gene-sps_RS27460	3.66667	10.3333	2.42667	5.59667	-1.36635	0.0165939	0.0269018	sps_RS27460	WP_077755417.1	LysE family transporter
gene-sps_RS07045	66.3333	183.667	44.1067	101.65	-1.36592	1.11e-15	4.81e-15	sps_RS07045	WP_077751892.1	LysE family translocator
gene-sps_RS05090	835.667	342.333	237.29	82.6767	1.36589	3.58e-25	2.19e-24	sps_RS05090	WP_077751539.1	hypothetical protein
gene-sps_RS16140	865	357.333	236.867	82.6733	1.3657	2.93e-47	3.43e-46	ftsW	WP_077753458.1	cell division protein FtsW
gene-sps_RS25480	968.333	2649.33	2420.31	5426.45	-1.36322	3.38e-47	3.94e-46	priB	WP_077755062.1	primosomal replication protein N
gene-sps_RS07855	1029.33	430	296.93	104.427	1.36058	5.18e-28	3.5e-27	sps_RS07855	WP_077752028.1	8-amino-7-oxononanoate synthase
gene-sps_RS02715	29	80.3333	24.04	55.0167	-1.36037	1.38e-07	3.86e-07	sps_RS02715	WP_077751068.1	hypothetical protein
gene-sps_RS15770	10.3333	28.3333	63.2033	141.137	-1.35972	0.000145192	0.000310427	sps_RS15770	WP_077753396.1	hypothetical protein
gene-sps_RS03025	1291	3533.33	3772.51	8400.33	-1.35963	6.7e-47	7.7e-46	rplY	WP_077751144.1	50S ribosomal protein L25
gene-sps_RS01820	7591.33	20696	3367.5	7759.75	-1.35946	4.32e-59	6.71e-58	rplB	WP_077750922.1	50S ribosomal protein L2
gene-sps_RS08235	39	105.333	9.71667	22.6533	-1.35922	9.11e-06	2.22e-05	sps_RS08235	WP_077751912.1	IS4 family transposase
gene-sps_RS03325	14.6667	6	109.087	36.14	1.35867	0.00263523	0.0048527	sps_RS03325	WP_077751227.1	hypothetical protein
gene-sps_RS09410	79.6667	32.6667	158.943	55.0667	1.35834	1.54e-08	4.62e-08	sps_RS09410	WP_077752293.1	DUF2489 domain-containing protein
gene-sps_RS23490	138.667	57.6667	66.7667	23.3267	1.35721	2.9e-13	1.14e-12	sps_RS23490	WP_077754725.1	ABC transporter ATP-binding protein
gene-sps_RS22260	645.333	271.333	405.303	141.33	1.35546	1.47e-29	1.05e-28	sps_RS22260	WP_016940536.1	phage tail sheath family protein
gene-sps_RS14535	21.3333	57.6667	26.3667	60.82	-1.35496	2.56e-07	7.09e-07	sps_RS14535	WP_077753190.1	GFA family protein
gene-sps_RS05395	259.667	107.667	58.32	20.6433	1.35286	2.46e-19	1.26e-18	sps_RS05395	WP_077751592.1	NCS2 family permease
gene-sps_RS26650	182	75.6667	135.083	47.23	1.35252	4.71e-17	2.18e-16	sps_RS26650	WP_077755268.1	PilN domain-containing protein
gene-sps_RS10295	813.667	2196	165.463	381.483	-1.35249	1.81e-51	2.36e-50	sps_RS10295	WP_077752443.1	Na+/H+ antiporter NhaC family protein
gene-sps_RS22480	19.3333	8	11.7567	4.05333	1.35212	0.000469171	0.000946344	sps_RS22480	WP_077754515.1	glutathione S-transferase family protein
gene-sps_RS04795	20.6667	56	5.03333	11.7	-1.35024	1.18e-07	3.33e-07	sps_RS04795	WP_169915680.1	TolC family protein
gene-sps_RS07900	74.3333	202.667	51.0467	116.11	-1.35004	1.03e-16	4.7e-16	eco	WP_077752035.1	serine protease inhibitor ecotin
gene-sps_RS11410	38	15.6667	61.5633	21.6233	1.349	1.74e-05	4.12e-05	sps_RS11410	WP_077752641.1	acyl-CoA thioesterase
gene-sps_RS01195	20	8	9.64667	3.50333	1.34844	0.00501261	0.0088576	sps_RS01195	WP_077750813.1	amidophosphoribosyltransferase
gene-sps_RS04975	38.6667	104.667	17.99	41.2	-1.34818	2.23e-09	7.08e-09	sps_RS04975	WP_077751518.1	secretion protein EspA
gene-sps_RS20620	3	8.33333	12.06	26.7933	-1.34798	0.0222633	0.0353982	sps_RS20620	WP_077754221.1	YfhL family 4Fe-4S dicluster ferredoxin
gene-sps_RS01355	427.333	179.333	189.647	66.5967	1.34795	2.41e-31	1.81e-30	sps_RS01355	WP_077750841.1	VOC family protein
gene-sps_RS16890	2036.67	5524.33	421.09	968.707	-1.34775	1.12e-52	1.5e-51	sps_RS16890	WP_077753576.1	Re/Si-specific NAD(P)(+) transhydrogenase subunit alpha
gene-sps_RS21830	74	201	86.02	194.503	-1.34604	3.05e-13	1.2e-12	sps_RS21830	WP_077754414.1	DUF3069 domain-containing protein
gene-sps_RS04790	21	56	32.59	73.8267	-1.34405	2.93e-06	7.44e-06	sps_RS04790	WP_077751485.1	hypothetical protein
gene-sps_RS19595	38	102.333	84.8433	188.64	-1.34402	2.82e-10	9.49e-10	sps_RS19595	WP_077754041.1	hypothetical protein
gene-sps_RS00065	28	11.6667	264.847	87.6967	1.34285	0.0001846	0.000390959	sps_RS00065	WP_077750608.1	hypothetical protein
gene-sps_RS05265	28.6667	76.3333	56.19	126.373	-1.34241	2.69e-08	7.97e-08	sps_RS05265	WP_179948408.1	TusE/DsrC/DsvC family sulfur relay protein
gene-sps_RS03115	213	569.667	174.61	395.443	-1.3423	3.24e-29	2.27e-28	sps_RS03115	WP_077751176.1	glycine cleavage system transcriptional repressor
gene-sps_RS00495	47	127.667	20.05	45.4433	-1.34226	2.41e-11	8.58e-11	sps_RS00495	WP_077750682.1	Lateral flagellin
gene-sps_RS12235	92.6667	251	77.9633	175.793	-1.34192	3.07e-15	1.32e-14	sps_RS12235	WP_077752788.1	winged helix-turn-helix domain-containing protein
gene-sps_RS15275	47.6667	19.6667	49.52	17.2167	1.34171	0.000299442	0.00062133	sps_RS15275	WP_077753313.1	pilus assembly protein
gene-sps_RS04315	1075.67	454.333	194.71	69.3467	1.34169	8.73e-43	9.12e-42	sps_RS04315	WP_077751405.1	AMP-binding protein
gene-sps_RS04500	135.667	367.667	60.32	136.93	-1.34049	9.82e-27	6.3e-26	sps_RS04500	WP_077751432.1	glucosaminidase domain-containing protein
gene-sps_RS20380	9.66667	4	2.45667	0.85	1.33814	0.00843016	0.0143041	sps_RS20380	WP_077754182.1	hypothetical protein
gene-sps_RS01750	1690.33	4536.33	2052.45	4600.61	-1.33801	1.51e-61	2.51e-60	rplK	WP_077750910.1	50S ribosomal protein L11
gene-sps_RS20865	1588.33	664	866.533	307.77	1.33789	2.34e-48	2.81e-47	deoD	WP_077754262.1	purine-nucleoside phosphorylase
gene-sps_RS12425	104.667	44.3333	53.9933	19.0633	1.33763	2.17e-09	6.9e-09	sps_RS12425	WP_077752820.1	TerC family protein
gene-sps_RS08655	148.667	62.3333	3.53333	1.27333	1.33702	7.2e-15	3.06e-14	sps_RS08655	WP_077752163.1	hybrid non-ribosomal peptide synthetase/type I polyketide synthase
gene-sps_RS21035	1302.33	3492.33	379	860.993	-1.33677	1.45e-53	1.98e-52	carA	WP_149027327.1	glutamine-hydrolyzing carbamoyl-phosphate synthase small subunit
gene-sps_RS19445	35.6667	96	8.32667	18.9433	-1.33465	8.98e-11	3.08e-10	sps_RS19445	WP_077754014.1	aminotransferase class III-fold pyridoxal phosphate-dependent enzyme
gene-sps_RS12585	259	110	128.483	45.3267	1.33403	8.71e-21	4.65e-20	sps_RS12585	WP_077752847.1	gamma-glutamyl-gamma-aminobutyrate hydrolase family protein
gene-sps_RS09360	44.6667	18.6667	17.2233	6.12333	1.33307	0.000177911	0.000377435	sps_RS09360	WP_077751965.1	IS5 family transposase
gene-sps_RS09340	44.6667	18.6667	17.2233	6.12333	1.33306	0.000178954	0.000379494	sps_RS09340	WP_077751965.1	IS5 family transposase
gene-sps_RS07470	44.6667	18.6667	17.2233	6.12333	1.33306	0.000179671	0.000380859	sps_RS07470	WP_077751965.1	IS5 family transposase
gene-sps_RS19440	50.6667	136.333	12.0267	27.2367	-1.33238	1.04e-12	3.96e-12	sps_RS19440	WP_077754013.1	agmatine deiminase family protein
gene-sps_RS23920	440.333	185.333	51.27	18.4667	1.33238	1.26e-32	9.99e-32	sps_RS23920	WP_179948386.1	TonB-dependent receptor
gene-sps_RS01795	2204.67	5904	622.803	1414.1	-1.33167	8.36e-56	1.21e-54	tuf	WP_012147227.1	elongation factor Tu
gene-sps_RS05155	2288.67	971.667	469.32	167.873	1.33165	1.14e-44	1.24e-43	sps_RS05155	WP_077751551.1	sigma-54-dependent Fis family transcriptional regulator
gene-sps_RS03815	21.6667	58.6667	6.25333	14.0967	-1.33057	2.55e-07	7.06e-07	earP	WP_077751317.1	elongation factor P maturation arginine rhamnosyltransferase EarP
gene-sps_RS22605	103.667	276.333	65.0633	146.837	-1.33034	2.64e-15	1.14e-14	sps_RS22605	WP_077754537.1	LysE family translocator
gene-sps_RS14105	229.333	96.6667	30.04	10.6733	1.33018	6.08e-09	1.88e-08	sps_RS14105	WP_077753113.1	EAL domain-containing protein
gene-sps_RS02485	438.333	1171.33	62.5267	141.83	-1.32975	6.44e-46	7.19e-45	sps_RS02485	WP_077751030.1	S9 family peptidase
gene-sps_RS20700	37	98.6667	65.9733	146.503	-1.32946	2.11e-09	6.73e-09	sps_RS20700	WP_149027321.1	hypothetical protein
gene-sps_RS18880	76.6667	204.333	88.7533	198.283	-1.32915	1.02e-16	4.65e-16	sps_RS18880	WP_077753921.1	DUF1772 domain-containing protein
gene-sps_RS16280	185.333	495.333	50.0933	113.49	-1.32809	6.25e-35	5.27e-34	coaBC	WP_077753483.1	bifunctional phosphopantothenoylcysteine decarboxylase/phosphopantothenate--cysteine ligase CoaBC
gene-sps_RS11690	110	46	131.657	47.14	1.32753	2.18e-10	7.36e-10	sps_RS11690	WP_077752689.1	pilus assembly protein PilX
gene-sps_RS18560	284	120	84.7167	30.44	1.32749	5.85e-22	3.21e-21	flhB	WP_077753860.1	flagellar biosynthesis protein FlhB
gene-sps_RS24925	463.667	1240	271.897	613.11	-1.32729	8.37e-40	8.08e-39	sps_RS24925	WP_077754962.1	response regulator transcription factor
gene-sps_RS11200	30.6667	13	12.82	4.57	1.32723	9.78e-05	0.000213127	sps_RS11200	WP_077752604.1	type II secretion system F family protein
gene-sps_RS04650	51.3333	22	92.84	31.6167	1.32644	1.12e-06	2.95e-06	sps_RS04650	WP_077751462.1	helix-turn-helix transcriptional regulator
gene-sps_RS06990	41.6667	112	24.7367	55.3533	-1.32568	1.38e-10	4.7e-10	sps_RS06990	WP_077751881.1	hypothetical protein
gene-sps_RS24330	12	5	6.35667	2.21333	1.3256	0.0122712	0.0202856	sps_RS24330	WP_077755846.1	transporter substrate-binding domain-containing protein
gene-sps_RS00035	20	8.33333	11.2233	3.88667	1.32507	0.0231533	0.0367123	sps_RS00035	WP_077750603.1	heme-copper oxidase subunit III family protein
gene-sps_RS06975	86.3333	230.667	35.6	80.0167	-1.3235	2e-19	1.02e-18	sps_RS06975	WP_077751878.1	WYL domain-containing protein
gene-sps_RS15650	273.667	725	90.11	202.73	-1.32058	1.48e-32	1.17e-31	sps_RS15650	WP_077753376.1	DUF4382 domain-containing protein
gene-sps_RS16160	2161.33	929.333	471.663	170.413	1.32051	3.29e-43	3.49e-42	murE	WP_179948379.1	UDP-N-acetylmuramoyl-L-alanyl-D-glutamate--2%2C6-diaminopimelate ligase
gene-sps_RS26220	240.333	102.667	67.1233	24.1567	1.31981	1.15e-19	5.93e-19	sps_RS26220	WP_077755189.1	ABC transporter permease
gene-sps_RS17035	18.6667	50	208.693	444.307	-1.31936	1.55e-05	3.68e-05	sps_RS17035	WP_077753602.1	hypothetical protein
gene-sps_RS12995	4624.67	12294.3	718.26	1618.98	-1.31931	3.05e-61	5.04e-60	tkt	WP_077752921.1	transketolase
gene-sps_RS27415	17.3333	7.33333	17.4433	6.16333	1.31902	0.00427301	0.00762661	sps_RS27415	WP_077755408.1	YscO family type III secretion system apparatus protein
gene-sps_RS21975	8.66667	23.3333	5.2	11.61	-1.31896	0.000354719	0.000727614	sps_RS21975	WP_077754433.1	CoA transferase subunit B
gene-sps_RS00870	5	13.6667	3.19333	7.02	-1.31823	0.00957839	0.0161471	sps_RS00870	WP_077750752.1	7-cyano-7-deazaguanine/7-aminomethyl-7-deazaguanine transporter
gene-sps_RS17145	6	16	4.67333	10.5	-1.31765	0.00434614	0.00775097	sps_RS17145	WP_149027297.1	helix-turn-helix transcriptional regulator
gene-sps_RS02585	188	80.3333	48.07	17.4167	1.31709	2.21e-16	9.94e-16	sps_RS02585	WP_077751043.1	FAD-binding oxidoreductase
gene-sps_RS05260	11.3333	30.3333	35.0833	75.7833	-1.31694	3.97e-05	8.99e-05	dsrH	WP_077751571.1	sulfurtransferase complex subunit TusB
gene-sps_RS03350	320.667	853.333	174.773	390.463	-1.3169	5.3e-46	5.95e-45	sps_RS03350	WP_077751232.1	SDR family oxidoreductase
gene-sps_RS22745	185.333	78.6667	51.3167	18.4467	1.31651	1.66e-10	5.63e-10	sps_RS22745	WP_077754563.1	response regulator
gene-sps_RS13955	572	245.333	723.407	257.803	1.31521	8.63e-33	6.88e-32	sps_RS13955	WP_077753087.1	GNAT family N-acetyltransferase
gene-sps_RS09230	4717.33	12462.7	1189.46	2667.4	-1.31431	2.55e-62	4.33e-61	tig	WP_077752265.1	trigger factor
gene-sps_RS01755	4026.67	10624	2234.78	4976.52	-1.31385	1.45e-56	2.14e-55	rplA	WP_077750911.1	50S ribosomal protein L1
gene-sps_RS01830	1727.67	4557.33	3522.64	7683.79	-1.31359	3.64e-45	4.01e-44	rplV	WP_012144645.1	50S ribosomal protein L22
gene-sps_RS24140	74.6667	31.6667	10.4833	3.83333	1.3134	1.43e-08	4.31e-08	amt	WP_077754843.1	ammonium transporter
gene-sps_RS11645	290.333	768.333	161.25	359.263	-1.31332	1.8e-34	1.49e-33	sps_RS11645	WP_077752682.1	SapC family protein
gene-sps_RS11060	401.667	1068.67	132.103	295.967	-1.31259	2.15e-38	2.01e-37	sps_RS11060	WP_077752579.1	GTP-binding protein
gene-sps_RS12870	183.333	78.6667	118.83	42.7133	1.31245	1.99e-17	9.37e-17	sps_RS12870	WP_077752900.1	peptidylprolyl isomerase
gene-sps_RS16830	162	432.667	58.8733	131.327	-1.31041	2.4e-16	1.08e-15	sps_RS16830	WP_077753568.1	hypothetical protein
gene-sps_RS11515	163.333	432	193.497	426.633	-1.31018	1.35e-27	8.97e-27	sps_RS11515	WP_077752662.1	DUF4426 domain-containing protein
gene-sps_RS04555	886.333	2341	578.483	1285.9	-1.3096	6.32e-41	6.29e-40	ccoO	WP_077751443.1	cytochrome-c oxidase%2C cbb3-type subunit II
gene-sps_RS12730	309	813.333	77.62	173.327	-1.30838	3.04e-41	3.05e-40	sps_RS12730	WP_077752874.1	DEAD/DEAH box helicase
gene-sps_RS13795	206.333	88.6667	56.26	20.45	1.30687	2.29e-18	1.13e-17	sps_RS13795	WP_077755689.1	MipA/OmpV family protein
gene-sps_RS02315	64.6667	170	113.247	247.443	-1.30628	1.42e-14	5.95e-14	sps_RS02315	WP_077750997.1	glutathione S-transferase N-terminal domain-containing protein
gene-sps_RS01895	361.333	942.333	4673.89	9763.86	-1.30618	1.12e-35	9.67e-35	rpmD	WP_005503660.1	50S ribosomal protein L30
gene-sps_RS11750	39	102.667	30.58	67.5733	-1.30492	8.9e-11	3.05e-10	sps_RS11750	WP_077752701.1	hypothetical protein
gene-sps_RS23345	2800.67	7382	963	2144.35	-1.30469	3.69e-51	4.75e-50	sps_RS23345	WP_077751956.1	hypothetical protein
gene-sps_RS07420	2800.67	7382	963	2144.35	-1.30469	3.79e-51	4.87e-50	sps_RS07420	WP_077751956.1	hypothetical protein
gene-sps_RS17575	1644	707.333	219.277	80.5033	1.30446	2.2e-23	1.27e-22	pflB	WP_077753700.1	formate C-acetyltransferase
gene-sps_RS22130	134.667	58.6667	22.9133	8.25	1.30368	3.23e-10	1.08e-09	sps_RS22130	WP_149027334.1	GGDEF domain-containing protein
gene-sps_RS01780	2054.33	5374	3242.09	7049.25	-1.30196	2.53e-53	3.42e-52	rpsL	WP_077750916.1	30S ribosomal protein S12
gene-sps_RS21990	72.3333	31.6667	42.3767	15.4433	1.30109	0.00843002	0.0143041	sps_RS21990	WP_077754436.1	GNAT family N-acetyltransferase
gene-sps_RS16145	1565	675.333	379.343	138.987	1.29959	5.99e-47	6.9e-46	sps_RS16145	WP_077753459.1	UDP-N-acetylmuramoyl-L-alanine--D-glutamate ligase
gene-sps_RS01735	16797	43833.3	4754.24	10546.3	-1.29956	2.42e-59	3.78e-58	tuf	WP_077755514.1	elongation factor Tu
gene-sps_RS02565	58.6667	155	10.69	23.6533	-1.2992	5.6e-10	1.85e-09	sps_RS02565	WP_149027205.1	DEAD/DEAH box helicase family protein
gene-sps_RS15695	40.6667	17.6667	22.64	7.99	1.29916	2.08e-06	5.36e-06	sps_RS15695	WP_077753383.1	spondin domain-containing protein
gene-sps_RS02165	13.3333	35.3333	2.65667	5.90333	-1.29864	4.8e-05	0.00010794	sps_RS02165	WP_077750972.1	ABC-F family ATP-binding cassette domain-containing protein
gene-sps_RS15460	615.333	1608	292.987	647.69	-1.29841	2.46e-48	2.95e-47	cysE	WP_077753342.1	serine O-acetyltransferase
gene-sps_RS10485	268	697.333	125.097	276.28	-1.29647	3.94e-35	3.34e-34	map	WP_077752478.1	type I methionyl aminopeptidase
gene-sps_RS01265	219.667	94	78.0233	28.5967	1.29607	1.65e-12	6.26e-12	sps_RS01265	WP_077750824.1	COX15/CtaA family protein
gene-sps_RS04140	8.33333	21.6667	6.86	15.56	-1.29594	0.00110172	0.00211251	sps_RS04140	WP_077755540.1	MarR family transcriptional regulator
gene-sps_RS21430	1774	4611.67	661.947	1457.89	-1.2953	2.68e-41	2.7e-40	sps_RS21430	WP_077755808.1	ribose-phosphate pyrophosphokinase
gene-sps_RS15425	406.333	1065	156.513	344.867	-1.29483	2.94e-41	2.95e-40	sps_RS15425	WP_077753336.1	branched-chain amino acid transaminase
gene-sps_RS09415	128	55.6667	43.0467	15.6167	1.29458	5.47e-12	2.01e-11	sps_RS09415	WP_077752294.1	transposase
gene-sps_RS09265	75	195.667	39.2433	86.47	-1.2944	1.6e-15	6.92e-15	sps_RS09265	WP_077752269.1	UDP-2%2C3-diacylglucosamine diphosphatase
gene-sps_RS19330	4.66667	12	4.14	9.45	-1.29281	0.0142354	0.0232739	sps_RS19330	WP_077753995.1	NUDIX domain-containing protein
gene-sps_RS27320	89.3333	38.6667	103.343	37.5333	1.29237	6.55e-10	2.16e-09	sps_RS27320	WP_169915956.1	CesT family type III secretion system chaperone
gene-sps_RS24175	664.667	287.667	190.017	70.18	1.29112	6.24e-36	5.4e-35	sps_RS24175	WP_077754849.1	FAD-dependent oxidoreductase
gene-sps_RS18625	843.667	369	280.603	103.207	1.29054	2.76e-35	2.35e-34	fliG	WP_077753873.1	flagellar motor switch protein FliG
gene-sps_RS12090	199	516.667	112.457	246.857	-1.28993	1.09e-33	8.9e-33	mtnN	WP_077752765.1	5'-methylthioadenosine/S-adenosylhomocysteine nucleosidase
gene-sps_RS02605	98	42.6667	11.03	4.07	1.2886	5.82e-11	2.02e-10	sps_RS02605	WP_077751047.1	hypothetical protein
gene-sps_RS17630	98.3333	42.3333	60.4633	22.4533	1.28852	2.69e-09	8.51e-09	sps_RS17630	WP_077753710.1	cyclase
gene-sps_RS19905	42.3333	18	74.81	27.0767	1.28843	0.000411376	0.00083659	sps_RS19905	WP_077754088.1	group 1 truncated hemoglobin
gene-sps_RS09310	165.667	71.3333	26.6867	9.8	1.28842	1.53e-08	4.61e-08	sps_RS09310	WP_077752277.1	OmcA/MtrC family decaheme c-type cytochrome
gene-sps_RS11025	380.333	165.333	186.597	68.4833	1.28631	5.43e-18	2.63e-17	pomA	WP_077752572.1	flagellar motor protein PomA
gene-sps_RS15715	823.333	2126	264.803	582.943	-1.28619	1.5e-36	1.32e-35	hemE	WP_077753387.1	uroporphyrinogen decarboxylase
gene-sps_RS24455	11.6667	30.6667	27.2733	59.14	-1.28615	0.00285719	0.00522262	sps_RS24455	WP_077755847.1	Mg2+ and Co2+ transporter
gene-sps_RS05165	313.667	136.667	149.23	55.17	1.28614	8.94e-23	5.06e-22	sps_RS05165	WP_077751553.1	DotU family type IV/VI secretion system protein
gene-sps_RS03720	1393.67	3616.33	209.977	462.423	-1.28604	3.46e-54	4.82e-53	sps_RS03720	WP_077751299.1	S9 family peptidase
gene-sps_RS26920	3838.33	1648.67	3264.18	1199.9	1.28522	2.09e-16	9.41e-16	ftnA	WP_077755314.1	non-heme ferritin
gene-sps_RS04550	31	79.6667	705.597	1456.72	-1.28458	1.18e-06	3.11e-06	sps_RS04550	WP_077751442.1	cbb3-type cytochrome c oxidase subunit 3
gene-sps_RS14820	371.667	162.667	149.527	55.1733	1.28291	3.91e-27	2.55e-26	mepA	WP_077753237.1	penicillin-insensitive murein endopeptidase
gene-sps_RS12890	35.6667	15.3333	32.2067	12.1867	1.28183	7.43e-05	0.000164102	sps_RS12890	WP_006229425.1	dehydrogenase
gene-sps_RS15150	276	714	112.673	245.977	-1.28046	1.16e-36	1.03e-35	prmA	WP_077753297.1	50S ribosomal protein L11 methyltransferase
gene-sps_RS17510	108.667	47	10.9967	4.05667	1.2795	9.18e-06	2.23e-05	nuoG	WP_077753688.1	NADH-quinone oxidoreductase subunit NuoG
gene-sps_RS15295	2165.67	949.667	496.363	184.46	1.27919	1.31e-54	1.84e-53	sps_RS15295	WP_077753317.1	TolC family outer membrane protein
gene-sps_RS18620	583	258	194.807	72.14	1.27865	1.56e-28	1.06e-27	fliH	WP_077753872.1	flagellar assembly protein FliH
gene-sps_RS12300	15.6667	40.3333	12.74	28.0167	-1.27848	1.24e-05	2.97e-05	sps_RS12300	WP_077752798.1	hypothetical protein
gene-sps_RS11805	32.3333	85	13.7833	29.8133	-1.27812	5.62e-08	1.61e-07	nfo	WP_077752712.1	deoxyribonuclease IV
gene-sps_RS24370	292.333	753.667	159.687	346.967	-1.2761	8.03e-41	7.98e-40	sps_RS24370	WP_077754883.1	DUF3581 domain-containing protein
gene-sps_RS06560	999.667	2576.67	355.063	775.523	-1.27595	1.34e-42	1.4e-41	pheS	WP_077751805.1	phenylalanine--tRNA ligase subunit alpha
gene-sps_RS04100	368.667	948.667	102.54	223.217	-1.27357	1.93e-46	2.17e-45	sps_RS04100	WP_077751369.1	EAL domain-containing response regulator
gene-sps_RS22555	16.6667	43.3333	4.23333	9.19667	-1.27322	7.99e-06	1.96e-05	sps_RS22555	WP_077754528.1	DUF4785 family protein
gene-sps_RS18450	1784	4601.67	194.09	424.313	-1.27313	1.06e-53	1.46e-52	sps_RS18450	WP_077753841.1	SLBB domain-containing protein
gene-sps_RS19965	259	677	238.54	515.497	-1.27184	4.69e-10	1.56e-09	sps_RS19965	WP_077754099.1	hypothetical protein
gene-sps_RS17660	201.333	88.6667	23	8.57667	1.27128	6.43e-16	2.83e-15	sps_RS17660	WP_077753715.1	right-handed parallel beta-helix repeat-containing protein
gene-sps_RS14140	5.33333	14.3333	6.59	13.8933	-1.26987	0.0250883	0.0395755	sps_RS14140	WP_077753120.1	nitrate reductase cytochrome c-type subunit
gene-sps_RS22210	68	29.6667	28.0333	10.57	1.2697	1.93e-07	5.37e-07	sps_RS22210	WP_077754475.1	hypothetical protein
gene-sps_RS02035	113.333	291	66.7467	144.363	-1.26936	4.61e-19	2.32e-18	sps_RS02035	WP_169915654.1	DUF2057 domain-containing protein
gene-sps_RS03925	78	200.333	177.587	374.143	-1.26913	3.84e-16	1.71e-15	sps_RS03925	WP_077751337.1	zinc ribbon domain-containing protein
gene-sps_RS06010	140	62	48.7833	18.16	1.26862	3.16e-12	1.18e-11	sps_RS06010	WP_077751713.1	DUF58 domain-containing protein
gene-sps_RS09580	5086	2253.33	7643.14	2802.56	1.26855	2.16e-55	3.1e-54	sps_RS09580	WP_077752325.1	VOC family protein
gene-sps_RS21225	3356.33	8564.67	824.287	1787.39	-1.26828	7.12e-52	9.4e-51	sps_RS21225	WP_077755805.1	Na(+)-translocating NADH-quinone reductase subunit A
gene-sps_RS18175	93.6667	42	18.9133	6.93	1.26788	2.31e-08	6.85e-08	sps_RS18175	WP_077755757.1	oligosaccharide flippase family protein
gene-sps_RS26525	37.3333	95.6667	48.9867	105.103	-1.26677	4.18e-08	1.21e-07	mutT	WP_077755245.1	8-oxo-dGTP diphosphatase MutT
gene-sps_RS02580	49.6667	127.667	33.7433	72.51	-1.26625	1.3e-11	4.69e-11	sps_RS02580	WP_077751042.1	fumarylacetoacetate hydrolase family protein
gene-sps_RS10030	92	232.667	45.88	99.3	-1.26619	2.15e-14	8.91e-14	sps_RS10030	WP_077752395.1	SDR family oxidoreductase
gene-sps_RS24500	160	408.333	69.17	149.977	-1.26612	7.9e-23	4.48e-22	sps_RS24500	WP_077755848.1	pantoate--beta-alanine ligase
gene-sps_RS23865	4138.33	1831.33	60621.8	21231.6	1.26416	4.33e-33	3.5e-32	ssrS	-	6S RNA
gene-sps_RS22790	137	60.6667	325.467	117.567	1.26405	1.22e-10	4.18e-10	sps_RS22790	WP_149027440.1	DUF1289 domain-containing protein
gene-sps_RS16205	620.667	1591	426.563	915.88	-1.26324	9.69e-42	9.87e-41	leuD	WP_077753470.1	3-isopropylmalate dehydratase small subunit
gene-sps_RS18150	213.667	95	87.7067	32.6	1.2631	4.49e-16	1.99e-15	sps_RS18150	WP_077753789.1	phosphate/phosphite/phosphonate ABC transporter substrate-binding protein
gene-sps_RS17375	62.3333	160.333	45.6067	98.1633	-1.26231	6.63e-11	2.29e-10	lpcA	WP_077753665.1	D-sedoheptulose 7-phosphate isomerase
gene-sps_RS24575	262.333	116.667	407.13	149.413	1.26156	4.32e-20	2.26e-19	sps_RS24575	WP_077754917.1	hypothetical protein
gene-sps_RS25930	929.333	2381	2641.16	5527.14	-1.26132	4.89e-19	2.46e-18	sps_RS25930	WP_077755138.1	co-chaperone GroES
gene-sps_RS09375	416	186	192.913	71.94	1.26108	1.94e-26	1.23e-25	sps_RS09375	WP_077752288.1	hypothetical protein
gene-sps_RS27705	459.667	203	493.52	183.993	1.26098	1.8e-28	1.22e-27	sps_RS27705	WP_077755462.1	Rrf2 family transcriptional regulator
gene-sps_RS25495	12	32.3333	2.99333	6.49333	-1.26079	0.0137772	0.0225674	sps_RS25495	WP_013051177.1	IS4 family transposase
gene-sps_RS09060	10792	27557	2598.87	5614.38	-1.26057	7.46e-49	9.07e-48	sps_RS09060	WP_077752235.1	MotA/TolQ/ExbB proton channel family protein
gene-sps_RS20385	748.667	1914.33	142.603	308.223	-1.26015	5.53e-48	6.55e-47	ettA	WP_077754183.1	energy-dependent translational throttle protein EttA
gene-sps_RS02340	399.667	177.667	219.233	82.2767	1.25864	7.16e-28	4.81e-27	sps_RS02340	WP_077751002.1	DUF445 family protein
gene-sps_RS21420	43.3333	110.667	25.5733	54.8533	-1.25812	1.74e-11	6.25e-11	lolB	WP_077754356.1	outer membrane lipoprotein LolB
gene-sps_RS08725	34.3333	87	118.977	248.167	-1.25812	5.54e-08	1.59e-07	sps_RS08725	WP_077752175.1	YfcL family protein
gene-sps_RS11495	1085	481.333	360.34	136.017	1.25652	1.99e-36	1.75e-35	sps_RS11495	WP_077752658.1	type IV pilus twitching motility protein PilT
gene-sps_RS03825	21.3333	54.3333	71.47	149.637	-1.25615	7.26e-07	1.94e-06	ybfE	WP_077751319.1	LexA regulated protein
gene-sps_RS18400	676.333	1735.67	242.297	520.57	-1.25608	1.41e-41	1.43e-40	sps_RS18400	WP_077753831.1	Gfo/Idh/MocA family oxidoreductase
gene-sps_RS04410	81.6667	209	117.007	247.383	-1.25485	3.06e-11	1.08e-10	sps_RS04410	WP_077751420.1	RNA polymerase subunit sigma
gene-sps_RS11675	145	64.6667	328.833	120.083	1.25442	4.24e-12	1.57e-11	sps_RS11675	WP_077752687.1	hypothetical protein
gene-sps_RS24280	761.333	343	58.1467	22.01	1.25343	7.13e-33	5.72e-32	sps_RS24280	WP_077754867.1	S8 family serine peptidase
gene-sps_RS07495	776	1969.67	333.157	715.493	-1.25311	8.24e-38	7.51e-37	sps_RS07495	WP_077751970.1	D-hexose-6-phosphate mutarotase
gene-sps_RS09300	112.333	50	40.85	15.2767	1.25048	7.4e-07	1.98e-06	sps_RS09300	WP_077752275.1	DmsE family decaheme c-type cytochrome
gene-sps_RS04170	101.667	45.6667	25.3333	9.5	1.25019	3.47e-10	1.16e-09	sps_RS04170	WP_077751381.1	DUF1570 domain-containing protein
gene-sps_RS08485	56.3333	25	28.3933	10.73	1.24925	2.51e-06	6.41e-06	sps_RS08485	WP_077752134.1	(Fe-S)-binding protein
gene-sps_RS17505	72.6667	32	17.2833	6.54	1.24919	2.24e-05	5.23e-05	nuoF	WP_077753687.1	NADH-quinone oxidoreductase subunit NuoF
gene-sps_RS02365	116	291	21.6467	46.5767	-1.24902	1.74e-18	8.61e-18	sps_RS02365	WP_077751007.1	M28 family peptidase
gene-sps_RS18340	692.333	1761.33	338.723	723.597	-1.24892	5.92e-38	5.48e-37	rfbF	WP_077753820.1	glucose-1-phosphate cytidylyltransferase
gene-sps_RS09810	29	74	20.42	43.3433	-1.24824	5.77e-08	1.65e-07	sps_RS09810	WP_077752362.1	LysE family translocator
gene-sps_RS07565	4	10.3333	4.54667	9.55	-1.24577	0.0209684	0.0335031	sps_RS07565	WP_077751981.1	cytochrome c
gene-sps_RS23495	15	6.66667	18.99	6.93333	1.245	0.00551686	0.00969596	sps_RS23495	WP_077754727.1	hypothetical protein
gene-sps_RS20010	555.333	251.333	50.22	19.0833	1.24494	3.14e-30	2.27e-29	sps_RS20010	WP_077755783.1	S41 family peptidase
gene-sps_RS21380	357.667	904	93.6433	199.98	-1.24454	4.22e-41	4.21e-40	sps_RS21380	WP_077754348.1	DUF819 family protein
gene-sps_RS15670	166	74.6667	165.64	61.8433	1.24413	4.71e-12	1.74e-11	zntR	WP_077753379.1	Zn(2+)-responsive transcriptional regulator
gene-sps_RS17520	16	7	14.02	5.22	1.24363	0.0182148	0.029374	nuoI	WP_077753690.1	NADH-quinone oxidoreductase subunit NuoI
gene-sps_RS01810	5613.67	14113.3	3851.97	8147.67	-1.2433	1e-46	1.14e-45	rplD	WP_077750920.1	50S ribosomal protein L4
gene-sps_RS09585	150.333	380.667	15.7333	33.6267	-1.24317	1.7e-22	9.48e-22	sps_RS09585	WP_169915730.1	insulinase family protein
gene-sps_RS03620	4	10	39.4567	83.6633	-1.24304	0.0234739	0.0371866	sps_RS03620	WP_077751280.1	pilus assembly protein
gene-sps_RS20120	89	40	149.537	55.1	1.24273	7.16e-07	1.92e-06	sps_RS20120	WP_077754129.1	group 1 truncated hemoglobin
gene-sps_RS03850	167.667	420.667	166.943	351.553	-1.24249	2.03e-24	1.21e-23	msrA	WP_077751324.1	peptide-methionine (S)-S-oxide reductase MsrA
gene-sps_RS04200	287.667	130.333	111.59	42.1567	1.24212	2.06e-12	7.74e-12	sps_RS04200	WP_077751385.1	IS5 family transposase
gene-sps_RS22820	75	33	108.26	40.95	1.24188	1.08e-05	2.61e-05	sps_RS22820	WP_077754577.1	DUF3302 domain-containing protein
gene-sps_RS28090	43	19.3333	131.153	47.8467	1.24184	0.000117908	0.00025418	sps_RS28090	WP_149027252.1	hypothetical protein
gene-sps_RS10800	3087.33	1390.33	324.583	124.323	1.24156	6.38e-31	4.72e-30	sps_RS10800	WP_077752530.1	TonB-dependent receptor
gene-sps_RS01840	3170.67	7958.33	4168.88	8731.57	-1.24152	2.18e-46	2.46e-45	rplP	WP_077750924.1	50S ribosomal protein L16
gene-sps_RS10915	308	137.333	112.353	42.4667	1.24079	1.56e-09	5e-09	sps_RS10915	WP_077752550.1	porin
gene-sps_RS09885	42.6667	19	18.45	7.17	1.24073	9.83e-06	2.38e-05	kynA	WP_077752376.1	tryptophan 2%2C3-dioxygenase
gene-sps_RS06945	523.667	236.333	95.1233	36.35	1.23974	4.84e-26	3.05e-25	sps_RS06945	WP_077751872.1	bifunctional UDP-sugar hydrolase/5'-nucleotidase
gene-sps_RS09045	3967.67	9963.67	2626.06	5534.22	-1.23747	7.65e-46	8.52e-45	sps_RS09045	WP_077752232.1	energy transducer TonB
gene-sps_RS12330	4.66667	11.3333	6.97667	15.3667	-1.23722	0.0263497	0.0414272	sps_RS12330	WP_149027268.1	regulator
gene-sps_RS26490	2658.67	1204	3263.77	1227.8	1.23631	1.9e-39	1.81e-38	sps_RS26490	WP_077755238.1	prepilin-type N-terminal cleavage/methylation domain-containing protein
gene-sps_RS02755	2456	6159.33	337.533	719.51	-1.23624	1.33e-41	1.35e-40	sps_RS02755	WP_077751075.1	NADP-dependent isocitrate dehydrogenase
gene-sps_RS17540	29.6667	13.3333	5.84	2.19	1.23522	0.00145746	0.00276004	sps_RS17540	WP_077753693.1	NADH-quinone oxidoreductase subunit M
gene-sps_RS08335	400.333	1001	183.937	388.533	-1.23277	2.04e-45	2.26e-44	xthA	WP_077752110.1	exodeoxyribonuclease III
gene-sps_RS13505	20	9	3.9	1.48	1.23257	0.00100831	0.00194414	sps_RS13505	WP_077753008.1	PepSY domain-containing protein
gene-sps_RS08110	125.333	56.6667	410.247	151.573	1.23154	2.43e-12	9.13e-12	sps_RS08110	WP_077752071.1	acylphosphatase
gene-sps_RS10495	2828	7078.67	1263.36	2664.93	-1.23139	4.77e-48	5.68e-47	dapD	WP_077752480.1	2%2C3%2C4%2C5-tetrahydropyridine-2%2C6-dicarboxylate N-succinyltransferase
gene-sps_RS03660	27.3333	12.3333	29.29	10.85	1.231	0.000483771	0.000974282	sps_RS03660	WP_077751287.1	pilus assembly protein
gene-sps_RS21215	1486	3693.33	695.297	1463.86	-1.22966	2.07e-48	2.49e-47	sps_RS21215	WP_077754320.1	Na(+)-translocating NADH-quinone reductase subunit C
gene-sps_RS03955	465	1161.67	139.283	293.967	-1.22731	1.54e-42	1.6e-41	nrdB	WP_077751342.1	ribonucleotide-diphosphate reductase subunit beta
gene-sps_RS10560	75.3333	34.3333	170.667	63.5533	1.22641	4.79e-08	1.39e-07	sps_RS10560	WP_077752491.1	DUF962 domain-containing protein
gene-sps_RS04725	30	74.6667	85.06	172.917	-1.22601	6.47e-06	1.6e-05	sps_RS04725	WP_077751474.1	hypothetical protein
gene-sps_RS08355	178.333	81	48.3133	18.6467	1.22461	2.51e-12	9.42e-12	sps_RS08355	WP_077752114.1	hypothetical protein
gene-sps_RS00180	264.333	659.333	462.093	950.123	-1.22407	1.86e-35	1.6e-34	rnpA	WP_149027194.1	ribonuclease P protein component
gene-sps_RS01885	2685.67	6644.67	4862.51	9994.12	-1.22406	2.06e-44	2.23e-43	rplR	WP_013053406.1	50S ribosomal protein L18
gene-sps_RS27120	215.333	98.3333	76.14	29.1733	1.22389	2.92e-16	1.31e-15	sps_RS27120	WP_077755352.1	formate dehydrogenase subunit gamma
gene-sps_RS01550	1387	631.333	203.16	78.7733	1.22301	2.88e-42	2.97e-41	sps_RS01550	WP_077750880.1	EAL domain-containing protein
gene-sps_RS12800	2644	6580	1245.37	2615.77	-1.22298	1.99e-42	2.06e-41	fkpA	WP_077752888.1	FKBP-type peptidyl-prolyl cis-trans isomerase
gene-sps_RS09350	25	11.3333	54.7333	20.66	1.21848	0.000562095	0.00112075	sps_RS09350	WP_077752284.1	hypothetical protein
gene-sps_RS03215	89.6667	222	169.07	345.653	-1.21832	1.27e-16	5.79e-16	sps_RS03215	WP_077751203.1	ArsC family reductase
gene-sps_RS00050	1021.67	2543	547.807	1144.92	-1.2179	8.34e-39	7.83e-38	sps_RS00050	WP_077750606.1	SDR family oxidoreductase
gene-sps_RS22630	41.3333	18.6667	28.2333	11.01	1.21738	4.75e-05	0.000106854	sps_RS22630	WP_077754541.1	short chain dehydrogenase
gene-sps_RS12940	669.667	308.667	182.977	70.6933	1.21588	1.14e-32	9.06e-32	sps_RS12940	WP_077752911.1	efflux RND transporter periplasmic adaptor subunit
gene-sps_RS24795	11.6667	5.33333	13.1467	4.77333	1.214	0.0200926	0.0321973	sps_RS24795	WP_077754944.1	hypothetical protein
gene-sps_RS12990	180.333	446.333	61.2033	127.52	-1.21397	5.03e-25	3.05e-24	epd	WP_077752920.1	erythrose-4-phosphate dehydrogenase
gene-sps_RS18655	843	388	1107.85	423.073	1.21356	3.13e-37	2.82e-36	fliS	WP_077753878.1	flagellar export chaperone FliS
gene-sps_RS14555	479.333	1179	193.5	403.03	-1.21233	5.29e-43	5.6e-42	metF	WP_077753192.1	methylenetetrahydrofolate reductase
gene-sps_RS25180	254	116.667	664.247	249.71	1.21215	2.96e-17	1.38e-16	sps_RS25180	WP_077755008.1	hypothetical protein
gene-sps_RS17830	14	6.33333	5.98667	2.36333	1.21065	0.00877617	0.0148669	sps_RS17830	WP_077753746.1	hypothetical protein
gene-sps_RS03755	4993.33	2306	707.723	276.963	1.21062	1.58e-35	1.36e-34	sps_RS03755	WP_077751306.1	malate synthase G
gene-sps_RS22315	35.6667	16.3333	80.7	30.45	1.21026	2.69e-05	6.23e-05	sps_RS22315	WP_077754490.1	GGDEF domain-containing protein
gene-sps_RS27305	24.6667	11.3333	152.093	55.2767	1.20906	0.000493064	0.000991462	sps_RS27305	WP_077755386.1	EscE/YscE/SsaE family type III secretion system needle protein co-chaperone
gene-sps_RS24785	35	16	23.4867	9.17333	1.20848	1.95e-05	4.59e-05	sps_RS24785	WP_077755853.1	RNA polymerase sigma factor
gene-sps_RS18565	183.333	84.3333	85.4767	33.2633	1.208	8e-16	3.5e-15	fliR	WP_077753861.1	flagellar type III secretion system protein FliR
gene-sps_RS08395	129.667	59.3333	82.8167	32.3067	1.20785	2.51e-08	7.42e-08	sps_RS08395	WP_169915715.1	NTP transferase domain-containing protein
gene-sps_RS12505	56.6667	139.667	26.21	54.4333	-1.20735	3.51e-12	1.3e-11	sps_RS12505	WP_077752834.1	undecaprenyl-diphosphate phosphatase
gene-sps_RS00750	294.667	728.333	136.67	283.343	-1.20657	5.63e-31	4.18e-30	sps_RS00750	WP_077750728.1	glycosyltransferase family 2 protein
gene-sps_RS12515	41.6667	101.667	74.0367	151.607	-1.2061	1.02e-09	3.32e-09	folB	WP_077755667.1	dihydroneopterin aldolase
gene-sps_RS03805	1069	2624.33	293.23	609.95	-1.20545	7e-47	8.02e-46	sps_RS03805	WP_077751315.1	pyridoxal phosphate-dependent aminotransferase
gene-sps_RS18025	470.333	218.333	81.74	31.9267	1.20471	2.25e-24	1.34e-23	sps_RS18025	WP_077753770.1	sensor histidine kinase
gene-sps_RS08520	24.6667	61.6667	11.8233	24.1767	-1.20423	6.06e-06	1.5e-05	sps_RS08520	WP_077752141.1	glycine betaine ABC transporter substrate-binding protein
gene-sps_RS05140	5120.67	2359.33	424.313	166.503	1.20298	3.55e-33	2.89e-32	tssM	WP_077751548.1	type VI secretion system membrane subunit TssM
gene-sps_RS16685	72	177.667	8.46	17.5433	-1.20241	4.28e-13	1.67e-12	sps_RS16685	WP_077753549.1	hypothetical protein
gene-sps_RS12140	2287.67	1065	666.773	261.173	1.20136	1.6e-41	1.62e-40	sps_RS12140	WP_149027232.1	IS3 family transposase
gene-sps_RS27435	7.33333	3.33333	26.47	9.46333	1.20084	0.030717	0.0474336	sctS	WP_077755412.1	type III secretion system export apparatus subunit SctS
gene-sps_RS04675	18.6667	46.3333	57.1	113.977	-1.20058	2.9e-05	6.7e-05	sps_RS04675	WP_077751467.1	ribbon-helix-helix domain-containing protein
gene-sps_RS12980	2078.67	5081.33	670.24	1387.69	-1.20043	1.78e-50	2.25e-49	sps_RS12980	WP_077752918.1	fructose-bisphosphate aldolase class II
gene-sps_RS09675	162.667	75.6667	146.433	56.3333	1.19996	9.31e-14	3.74e-13	sps_RS09675	WP_077755623.1	hypothetical protein
gene-sps_RS26165	1936.33	4709.67	461.08	952.853	-1.19675	2.79e-49	3.44e-48	sps_RS26165	WP_077755180.1	sodium:alanine symporter family protein
gene-sps_RS26435	2358.33	1098.67	355.11	140.077	1.19652	3.22e-42	3.31e-41	sps_RS26435	WP_077755228.1	M13 family peptidase
gene-sps_RS24310	287.667	699.667	101.1	208.3	-1.19547	1.35e-28	9.23e-28	sps_RS24310	WP_077754873.1	class 1 fructose-bisphosphatase
gene-sps_RS19155	35	85.6667	35	71.3867	-1.19472	6.95e-08	1.99e-07	sps_RS19155	WP_077753964.1	hypothetical protein
gene-sps_RS16315	573	1397.67	240.093	494.97	-1.19458	6.7e-36	5.79e-35	sps_RS16315	WP_077753490.1	YicC family protein
gene-sps_RS22775	117	284	136.243	277.907	-1.19439	2.16e-16	9.74e-16	sps_RS22775	WP_077754569.1	DUF3019 domain-containing protein
gene-sps_RS22495	87.6667	218.333	29.5733	60.4833	-1.19365	3.03e-07	8.35e-07	sps_RS22495	WP_077754517.1	ABC transporter ATP-binding protein
gene-sps_RS00615	6.33333	15.6667	2.58667	5.34	-1.19358	0.00922757	0.0155809	sps_RS00615	WP_077750705.1	FliM/FliN family flagellar motor switch protein
gene-sps_RS18360	177.333	432.333	243.177	492.32	-1.19333	1.4e-26	8.98e-26	sps_RS18360	WP_077753824.1	FdtA/QdtA family cupin domain-containing protein
gene-sps_RS08480	73.6667	34.3333	13.3067	5.21333	1.19216	1.38e-08	4.15e-08	sps_RS08480	WP_077752133.1	L-lactate permease
gene-sps_RS20210	958.667	448	345.567	135.823	1.19211	7.18e-38	6.61e-37	rpoS	WP_077754148.1	RNA polymerase sigma factor RpoS
gene-sps_RS26520	8.66667	21	65.4	129.45	-1.19154	0.00252576	0.00466598	yacG	WP_077755244.1	DNA gyrase inhibitor YacG
gene-sps_RS18035	564.667	264.333	151.803	59.7467	1.19142	1.29e-24	7.73e-24	sps_RS18035	WP_077753772.1	MFS transporter
gene-sps_RS15665	627.333	293	146.867	57.7033	1.1909	3.19e-22	1.76e-21	sps_RS15665	WP_077753378.1	SO_0444 family Cu/Zn efflux transporter
gene-sps_RS15385	48	117.667	11.5167	23.5767	-1.19038	7.64e-09	2.34e-08	sps_RS15385	WP_077753329.1	sodium-dependent transporter
gene-sps_RS10195	3147.67	1474.33	2750.38	1073.71	1.18981	4.75e-32	3.66e-31	sps_RS10195	WP_077752425.1	Hcp family type VI secretion system effector
gene-sps_RS18845	4488.33	10880.3	339.533	699.713	-1.18848	1.4e-51	1.83e-50	purL	WP_077753915.1	phosphoribosylformylglycinamidine synthase
gene-sps_RS01220	59	27.3333	19.4667	7.63667	1.18712	6.32e-05	0.000140544	sps_RS01220	WP_077750818.1	chemotaxis response regulator protein-glutamate methylesterase
gene-sps_RS01675	15.3333	37.3333	15.4067	31.36	-1.18712	2.39e-05	5.58e-05	sps_RS01675	WP_077750903.1	Spy/CpxP family protein refolding chaperone
gene-sps_RS14100	57.6667	27	17.7033	6.89333	1.18634	8.09e-06	1.98e-05	sps_RS14100	WP_077753112.1	carotenoid 1%2C2-hydratase
gene-sps_RS01875	3034.33	7343	4350.91	8748.21	-1.1849	5.73e-45	6.27e-44	rpsH	WP_077750928.1	30S ribosomal protein S8
gene-sps_RS19835	27	64.6667	5.92333	12.3133	-1.18486	2.21e-06	5.69e-06	sps_RS19835	WP_149027315.1	sulfatase-like hydrolase/transferase
gene-sps_RS28580	67.3333	31.3333	1190.26	442.367	1.18479	1.36e-07	3.81e-07	sps_RS28580	WP_169915883.1	hypothetical protein
gene-sps_RS02050	29.6667	14	66.0133	24.4767	1.18407	0.000668356	0.00131893	sps_RS02050	WP_077750950.1	DUF3135 domain-containing protein
gene-sps_RS24150	459	215	56.5467	22.4767	1.18383	1.23e-28	8.43e-28	sps_RS24150	WP_077754845.1	bifunctional diguanylate cyclase/phosphodiesterase
gene-sps_RS20680	154.667	72.3333	89.7667	35.5967	1.18209	6.73e-13	2.6e-12	sps_RS20680	WP_077754231.1	DUF998 domain-containing protein
gene-sps_RS23470	766.333	359.333	179.67	71.39	1.18089	2.25e-36	1.97e-35	sps_RS23470	WP_077754718.1	PAS domain-containing protein
gene-sps_RS27820	707	333.333	345.653	136.88	1.17897	1.3e-34	1.09e-33	sps_RS27820	WP_077755478.1	DeoR family transcriptional regulator
gene-sps_RS02140	18	43.3333	17.5567	35.2733	-1.1749	9.81e-05	0.000213706	sps_RS02140	WP_077750967.1	hypothetical protein
gene-sps_RS21305	118.333	284.333	89.89	181.563	-1.17486	3.74e-19	1.89e-18	sps_RS21305	WP_077754335.1	YajG family lipoprotein
gene-sps_RS14655	32.6667	79.3333	12.9233	26.1333	-1.17447	6e-07	1.62e-06	sps_RS14655	WP_077753210.1	LysR family transcriptional regulator
gene-sps_RS15620	42.6667	20	8.53	3.44	1.17387	1.34e-05	3.21e-05	sps_RS15620	WP_077753370.1	DHA2 family efflux MFS transporter permease subunit
gene-sps_RS21490	748.333	1797.33	234.023	474.557	-1.17361	1.12e-37	1.02e-36	ychF	WP_077754359.1	redox-regulated ATPase YchF
gene-sps_RS09035	48.3333	23	43.4167	16.7267	1.17257	2.2e-05	5.16e-05	sps_RS09035	WP_077752230.1	diguanylate cyclase
gene-sps_RS10790	51.3333	24.3333	184.507	69.4	1.1725	7.81e-05	0.000171934	sps_RS10790	WP_077752529.1	hypothetical protein
gene-sps_RS10315	520.667	246.667	50.5467	20.2367	1.17231	6.93e-27	4.47e-26	sps_RS10315	WP_077752447.1	amidohydrolase family protein
gene-sps_RS28360	934	441.667	25.5367	10.22	1.17212	5.07e-30	3.66e-29	sps_RS28360	WP_149027355.1	tandem-95 repeat protein
gene-sps_RS24920	108.333	262	212.603	421.273	-1.17156	2.41e-12	9.06e-12	sps_RS24920	WP_077754961.1	hypothetical protein
gene-sps_RS12710	238.667	572.333	41.8933	85.26	-1.17046	4.03e-29	2.81e-28	sps_RS12710	WP_077752870.1	aminopeptidase P family protein
gene-sps_RS09400	65	155.333	34.51	69.7933	-1.17013	5.11e-12	1.88e-11	sps_RS09400	WP_077752291.1	TetR/AcrR family transcriptional regulator
gene-sps_RS19360	61.6667	29.3333	15.78	6.18	1.16982	4.66e-07	1.26e-06	sps_RS19360	WP_077753999.1	dicarboxylate/amino acid:cation symporter
gene-sps_RS00980	463	1108.67	93.0833	188.983	-1.16853	1.07e-30	7.91e-30	sps_RS00980	WP_179948404.1	AbgT family transporter
gene-sps_RS18445	590	1417.33	216.22	437.95	-1.16815	1.27e-29	9.05e-29	sps_RS18445	WP_077753840.1	LPS O-antigen length regulator
gene-sps_RS01770	16291.3	38934.3	1184.38	2405.85	-1.16779	3.38e-52	4.48e-51	rpoB	WP_077750914.1	DNA-directed RNA polymerase subunit beta
gene-sps_RS02555	407	193	119.213	47.6667	1.1671	6.76e-23	3.84e-22	sps_RS02555	WP_077751038.1	porin
gene-sps_RS13520	1132.67	2698.67	479.3	966.46	-1.16662	6.07e-43	6.38e-42	sps_RS13520	WP_179948401.1	hypothetical protein
gene-sps_RS18605	1437	684	280.433	113.097	1.16627	7.51e-25	4.54e-24	sps_RS18605	WP_077753869.1	flagellar hook-length control protein FliK
gene-sps_RS06195	65.6667	156.667	46.8467	94.18	-1.16604	5.36e-12	1.97e-11	sps_RS06195	WP_077751744.1	NapC/NirT family cytochrome c
gene-sps_RS13490	73	34.6667	10.9833	4.37	1.16535	2.65e-06	6.75e-06	sps_RS13490	WP_077753005.1	TonB-dependent receptor
gene-sps_RS28575	534.333	253.667	1400.19	543.777	1.16509	1.69e-29	1.2e-28	sps_RS28575	WP_169915629.1	hypothetical protein
gene-sps_RS17850	50	23.6667	13.58	5.47333	1.1642	1.92e-05	4.52e-05	sps_RS17850	WP_077753748.1	glycosyltransferase
gene-sps_RS12320	25.6667	61.3333	8.01	16.22	-1.16302	2.39e-07	6.63e-07	sps_RS12320	WP_006079540.1	hypothetical protein
gene-sps_RS18805	234.667	111.667	151.103	60.44	1.16248	8.91e-16	3.89e-15	sps_RS18805	WP_077753907.1	TetR/AcrR family transcriptional regulator
gene-sps_RS18485	233	110	33.5833	13.5567	1.16197	4.2e-13	1.64e-12	sps_RS18485	WP_077753847.1	hypothetical protein
gene-sps_RS27130	248.667	118.667	26.1767	10.56	1.16158	1.24e-14	5.22e-14	sps_RS27130	WP_077755354.1	formate dehydrogenase subunit alpha
gene-sps_RS00335	61.6667	146.333	69.9267	138.55	-1.16078	4.29e-09	1.34e-08	sps_RS00335	WP_077750655.1	hypothetical protein
gene-sps_RS27380	206	97.6667	29.9233	12.0933	1.16061	8.89e-11	3.05e-10	sctV	WP_077755401.1	type III secretion system export apparatus subunit SctV
gene-sps_RS12065	78.3333	37	14.5767	5.82333	1.15845	0.000112676	0.000243508	sps_RS12065	WP_077752760.1	GGDEF domain-containing protein
gene-sps_RS13160	460	221.333	724.947	284.827	1.15825	8.8e-21	4.7e-20	sps_RS13160	WP_077752949.1	PH domain-containing protein
gene-sps_RS24210	170.667	82.6667	54.2733	21.5433	1.15822	1.13e-07	3.19e-07	sps_RS24210	WP_077755843.1	porin
gene-sps_RS05195	1211	582.667	1487.91	591.333	1.15703	4.55e-34	3.76e-33	tssE	WP_077751559.1	type VI secretion system baseplate subunit TssE
gene-sps_RS01835	6812	16098	3871.64	7739.8	-1.15697	2.42e-41	2.44e-40	rpsC	WP_077750923.1	30S ribosomal protein S3
gene-sps_RS24225	525.333	250	395.51	159.197	1.1569	6.12e-22	3.35e-21	ahpC	WP_077754857.1	peroxiredoxin
gene-sps_RS17855	128	60.6667	37.8733	15.4067	1.15585	2.25e-10	7.58e-10	sps_RS17855	WP_077753749.1	alkaline phosphatase family protein
gene-sps_RS21030	6513	15397.3	601.22	1209.53	-1.1556	4.06e-48	4.86e-47	carB	WP_077754289.1	carbamoyl-phosphate synthase large subunit
gene-sps_RS00935	132.333	63.6667	51.5833	20.77	1.15467	5.53e-08	1.59e-07	sps_RS00935	WP_077750765.1	LysR family transcriptional regulator
gene-sps_RS22395	33.3333	15.6667	5.55	2.25	1.15456	0.00148027	0.00279917	sps_RS22395	WP_077754500.1	adenylate/guanylate cyclase domain-containing protein
gene-sps_RS08370	882	421	196.913	79.9667	1.15426	3.74e-32	2.91e-31	sps_RS08370	WP_077752117.1	methyl-accepting chemotaxis protein
gene-sps_RS14830	127.667	61.3333	241.627	95.7433	1.1527	3.84e-08	1.12e-07	sps_RS14830	WP_149027419.1	hypothetical protein
gene-sps_RS04425	55.3333	130.667	30.1867	60.2733	-1.15265	1.25e-10	4.27e-10	sps_RS04425	WP_077751422.1	tRNA/rRNA methyltransferase
gene-sps_RS12510	82	195	71.0967	141.027	-1.15247	1.03e-12	3.95e-12	folK	WP_077752835.1	2-amino-4-hydroxy-6-hydroxymethyldihydropteridine diphosphokinase
gene-sps_RS21135	140	66.3333	43.5567	17.6433	1.1518	1.43e-07	3.99e-07	dinB	WP_077754306.1	DNA polymerase IV
gene-sps_RS04680	11.6667	27.6667	18.3367	36.3767	-1.14972	0.000401013	0.00081678	sps_RS04680	WP_077755550.1	VOC family protein
gene-sps_RS22430	18.6667	44.6667	12.1967	23.9833	-1.14966	0.000326742	0.00067448	sps_RS22430	WP_077754507.1	LysE family translocator
gene-sps_RS06775	148.667	350	64.71	129.157	-1.14887	2.81e-21	1.52e-20	sps_RS06775	WP_077751841.1	isopenicillin N synthase family oxygenase
gene-sps_RS20095	6.33333	15	82.89	156.74	-1.14645	0.0135138	0.0221848	sps_RS20095	WP_077754125.1	hypothetical protein
gene-sps_RS24980	3172.67	7445.67	1690.03	3351.22	-1.14445	1.35e-46	1.53e-45	sps_RS24980	WP_077754973.1	cytochrome c1
gene-sps_RS03760	572.667	1346.67	135.863	271.313	-1.1441	1.42e-32	1.12e-31	sps_RS03760	WP_077751307.1	hypothetical protein
gene-sps_RS13150	145	342	41.3833	82.0733	-1.14341	2.03e-17	9.56e-17	sps_RS13150	WP_077752947.1	AAA family ATPase
gene-sps_RS16135	857.667	415	266.15	108.357	1.14305	2.38e-37	2.15e-36	murG	WP_077753457.1	undecaprenyldiphospho-muramoylpentapeptide beta-N-acetylglucosaminyltransferase
gene-sps_RS18395	555.333	1312	315.903	625.65	-1.14302	7.61e-38	6.97e-37	sps_RS18395	WP_077753830.1	acylneuraminate cytidylyltransferase family protein
gene-sps_RS10480	3658.67	8575.67	1927.51	3812.7	-1.14234	2.27e-44	2.45e-43	rpsB	WP_077752477.1	30S ribosomal protein S2
gene-sps_RS24990	2361.33	5540	1685.9	3324.18	-1.14153	6.07e-44	6.49e-43	petA	WP_077754975.1	ubiquinol-cytochrome c reductase iron-sulfur subunit
gene-sps_RS09030	825	1936.33	139.177	277.297	-1.13964	1.53e-32	1.2e-31	sps_RS09030	WP_077752229.1	DUF885 domain-containing protein
gene-sps_RS13615	20.6667	10	155.993	58.09	1.13933	0.00363583	0.00655155	sps_RS13615	WP_149027276.1	hypothetical protein
gene-sps_RS01805	8204	19207.7	5209.39	10259.2	-1.13932	1.57e-40	1.55e-39	rplC	WP_077750919.1	50S ribosomal protein L3
gene-sps_RS28075	1935	939.667	228.557	94.3433	1.13908	6.66e-13	2.57e-12	sps_RS28075	WP_149027245.1	cytotoxic necrotizing factor
gene-sps_RS05110	792.333	382.667	427.513	174.157	1.13849	2.21e-31	1.66e-30	sps_RS05110	WP_077751542.1	hypothetical protein
gene-sps_RS07415	8.33333	19.6667	10.2233	20.2133	-1.13723	0.00324971	0.00589251	sps_RS07415	WP_077751955.1	hypothetical protein
gene-sps_RS14560	1811.33	4251.67	231.227	458.927	-1.1372	4.18e-35	3.54e-34	sps_RS14560	WP_077753193.1	bifunctional aspartate kinase/homoserine dehydrogenase II
gene-sps_RS01890	4692	10965.7	4297.34	8421.65	-1.13687	3.19e-45	3.52e-44	rpsE	WP_077750930.1	30S ribosomal protein S5
gene-sps_RS03245	912	440.667	301.17	123.03	1.13668	2.7e-31	2.02e-30	sps_RS03245	WP_077751212.1	LacI family DNA-binding transcriptional regulator
gene-sps_RS19775	40.3333	19.6667	155.737	60.2933	1.13625	0.000167321	0.000356131	sps_RS19775	WP_077754073.1	hypothetical protein
gene-sps_RS24195	151.667	74	1510.02	576.68	1.13619	1.85e-11	6.63e-11	sps_RS24195	WP_077754853.1	cytoplasmic protein
gene-sps_RS17805	83.3333	195	47.06	92.76	-1.13594	3.67e-13	1.44e-12	sps_RS17805	WP_077753741.1	RNA pseudouridine synthase
gene-sps_RS07830	7360	3599	3111.8	1278.11	1.1352	1.54e-19	7.92e-19	htpX	WP_077752023.1	protease HtpX
gene-sps_RS05990	219.333	512	47.1367	93.4267	-1.13471	8.68e-28	5.81e-27	rmuC	WP_077755563.1	DNA recombination protein RmuC
gene-sps_RS15520	71.6667	166.667	36.05	71.3933	-1.13413	1.49e-11	5.38e-11	sps_RS15520	WP_077753352.1	ion channel protein Tsx
gene-sps_RS16015	132.667	310.333	94.5267	185.96	-1.13391	2.15e-17	1.01e-16	sps_RS16015	WP_077753441.1	hypothetical protein
gene-sps_RS01880	5349	12467.7	4497.58	8806.13	-1.13268	5.15e-37	4.61e-36	rplF	WP_077750929.1	50S ribosomal protein L6
gene-sps_RS22655	85.6667	41.6667	26.7467	10.84	1.13232	3.1e-07	8.53e-07	amrS	WP_077755827.1	AmmeMemoRadiSam system radical SAM enzyme
gene-sps_RS20580	32	15.3333	338	132.143	1.13184	0.000342135	0.000703744	sps_RS20580	WP_077754216.1	hypothetical protein
gene-sps_RS25935	42.6667	100	9.94333	19.6133	-1.1308	3.68e-08	1.07e-07	sps_RS25935	WP_077755139.1	MATE family efflux transporter
gene-sps_RS16810	5.66667	13.3333	7.89333	15.4667	-1.13064	0.01625	0.0263607	sps_RS16810	WP_012548890.1	IS6 family transposase
gene-sps_RS14775	37	18	9.15667	3.71667	1.12939	0.000339225	0.000698863	sps_RS14775	WP_077753229.1	glycosyltransferase family 2 protein
gene-sps_RS09830	80.6667	188.333	39.5833	77.7467	-1.12916	2.96e-13	1.17e-12	sps_RS09830	WP_077752366.1	viroplasmin family protein
gene-sps_RS06585	83	193.667	72.3633	141.077	-1.12856	3.85e-12	1.43e-11	sps_RS06585	WP_012324693.1	ATP-dependent zinc protease
gene-sps_RS15960	41.6667	19.6667	310.883	123.42	1.12728	0.000766677	0.00150048	sps_RS15960	WP_077753430.1	DUF1107 domain-containing protein
gene-sps_RS24380	28.3333	68.3333	8.06667	15.7167	-1.12721	0.002965	0.00540262	sps_RS24380	WP_077754885.1	porin
gene-sps_RS03565	566.333	276	229.467	94.4033	1.12708	7.83e-28	5.25e-27	sps_RS03565	WP_077751270.1	FAD:protein FMN transferase
gene-sps_RS11525	95.6667	222	28.39	55.9033	-1.1269	1.79e-13	7.14e-13	hemW	WP_077752664.1	radical SAM family heme chaperone HemW
gene-sps_RS27855	5660.67	13179.7	2384.97	4683.92	-1.12677	6.97e-33	5.6e-32	atpG	WP_077755484.1	F0F1 ATP synthase subunit gamma
gene-sps_RS03690	3838	8935	890.633	1759.02	-1.12675	2.38e-29	1.68e-28	asnS	WP_077751293.1	asparagine--tRNA ligase
gene-sps_RS03170	197.333	457.667	101.943	200.36	-1.12606	4.46e-20	2.33e-19	kdsB	WP_077751191.1	3-deoxy-manno-octulosonate cytidylyltransferase
gene-sps_RS12660	5.66667	13.3333	5.96333	11.5967	-1.12577	0.0139854	0.0228797	sps_RS12660	WP_077752861.1	hypothetical protein
gene-sps_RS00690	564.667	1310	61.6133	121.557	-1.12505	1.08e-39	1.04e-38	polA	WP_077750718.1	DNA polymerase I
gene-sps_RS21825	56	27.6667	20.0133	8.07333	1.12176	0.00164442	0.00309161	sps_RS21825	WP_077755815.1	transposase
gene-sps_RS01845	594.667	1367	6718.71	12360.2	-1.12111	2.16e-29	1.52e-28	rpmC	WP_005503550.1	50S ribosomal protein L29
gene-sps_RS11215	39	19	16.63	6.91333	1.12071	6.71e-05	0.000148617	sps_RS11215	WP_077752607.1	AAA family ATPase
gene-sps_RS02350	40.6667	20	73.7933	29.0833	1.12052	2.55e-05	5.92e-05	sps_RS02350	WP_077751004.1	5-carboxymethyl-2-hydroxymuconate Delta-isomerase
gene-sps_RS06755	254.667	590.667	93.1333	182.42	-1.12034	9.16e-25	5.51e-24	rluC	WP_077751837.1	23S rRNA pseudouridine(955/2504/2580) synthase RluC
gene-sps_RS23990	63.3333	147.667	45.9233	89.2	-1.12012	7.81e-10	2.56e-09	sps_RS23990	WP_169915914.1	SLATT domain-containing protein
gene-sps_RS27420	100.667	49	28.1533	11.6433	1.1196	1.96e-05	4.62e-05	sps_RS27420	WP_077755409.1	type III secretion system needle length determinant
gene-sps_RS14860	158.333	78	258.343	104.04	1.11862	2.41e-12	9.04e-12	sps_RS14860	WP_077753243.1	hypothetical protein
gene-sps_RS03945	737.333	362.333	112.063	46.6567	1.11724	4.23e-34	3.5e-33	sps_RS03945	WP_077751340.1	NADPH-dependent 2%2C4-dienoyl-CoA reductase
gene-sps_RS03920	912.667	2110.67	274.173	535.87	-1.11693	3.39e-41	3.4e-40	sps_RS03920	WP_077751336.1	carboxypeptidase family protein
gene-sps_RS05205	1878.33	917	1811.56	745.75	1.11633	4.05e-26	2.56e-25	tssB	WP_077751561.1	type VI secretion system contractile sheath small subunit
gene-sps_RS19990	164	81	56.8233	23.3567	1.11626	1.91e-12	7.22e-12	sps_RS19990	WP_077754104.1	AraC family transcriptional regulator
gene-sps_RS11045	1417.33	3277	921.027	1790.92	-1.11562	1.85e-27	1.23e-26	grpE	WP_077752576.1	nucleotide exchange factor GrpE
gene-sps_RS14515	268.667	132	82.8233	34.3133	1.11541	9.05e-15	3.82e-14	sps_RS14515	WP_077755701.1	YHYH protein
gene-sps_RS10550	146.333	336.667	49.98	97.6467	-1.11467	1.63e-19	8.4e-19	sps_RS10550	WP_077752489.1	DUF3549 family protein
gene-sps_RS14880	192	93.6667	347.187	141.343	1.11446	2.03e-11	7.24e-11	sps_RS14880	WP_077753247.1	hypothetical protein
gene-sps_RS01360	215.667	106	32.88	13.63	1.11313	3.73e-09	1.17e-08	sps_RS01360	WP_077750842.1	methyl-accepting chemotaxis protein
gene-sps_RS17580	165	81	84.5833	35.1767	1.11311	3.27e-09	1.03e-08	pflA	WP_077753701.1	pyruvate formate lyase 1-activating protein
gene-sps_RS15845	130	300	96.0233	184.99	-1.11245	2.16e-14	8.97e-14	sps_RS15845	WP_077753408.1	nucleoside triphosphate pyrophosphohydrolase family protein
gene-sps_RS01990	157.333	362	155.987	299.367	-1.1101	1.24e-15	5.41e-15	nrfF	WP_077750945.1	heme lyase NrfEFG subunit NrfF
gene-sps_RS05135	916	451	239.787	100.063	1.10787	8.16e-18	3.91e-17	sps_RS05135	WP_077751547.1	type VI secretion system ImpA family N-terminal domain-containing protein
gene-sps_RS04635	113	56	57.8433	23.9533	1.10743	1.51e-06	3.95e-06	sps_RS04635	WP_077751459.1	SDR family oxidoreductase
gene-sps_RS00245	34	16.6667	10.96	4.52333	1.10734	0.00312974	0.00568289	sps_RS00245	WP_077750638.1	HDOD domain-containing protein
gene-sps_RS15335	1935	953	221.76	92.9267	1.10729	1.62e-36	1.43e-35	sps_RS15335	WP_077753321.1	diguanylate cyclase
gene-sps_RS25470	2584	5922.67	2838.21	5432.78	-1.10668	7.51e-38	6.89e-37	rplI	WP_077755061.1	50S ribosomal protein L9
gene-sps_RS01870	1778.33	4064.33	4431.52	8324.56	-1.10639	1.41e-37	1.28e-36	rpsN	WP_077750927.1	30S ribosomal protein S14
gene-sps_RS16980	8.66667	20	3.4	6.66	-1.10558	0.00769005	0.0131598	sps_RS16980	WP_077753591.1	hypothetical protein
gene-sps_RS23805	41	94.3333	14.2	27.4667	-1.10538	3.5e-08	1.02e-07	sps_RS23805	WP_077754784.1	PilT/PilU family type 4a pilus ATPase
gene-sps_RS07075	26.6667	61.3333	31.3933	60.2267	-1.1052	2.42e-06	6.21e-06	sps_RS07075	WP_077751896.1	hypothetical protein
gene-sps_RS17825	19	9.33333	5.35333	2.2	1.10423	0.00476747	0.00844449	sps_RS17825	WP_077753745.1	hypothetical protein
gene-sps_RS20935	97.6667	223.333	121.91	232.433	-1.10413	2.62e-13	1.04e-12	rbfA	WP_077754273.1	30S ribosome-binding factor RbfA
gene-sps_RS14420	119.667	59.3333	11.6467	4.87667	1.10369	9e-10	2.94e-09	sps_RS14420	WP_077753170.1	collagenase
gene-sps_RS12725	107.333	53.6667	27.2233	11.2167	1.10333	3.97e-05	8.99e-05	sps_RS12725	WP_077752873.1	EAL domain-containing response regulator
gene-sps_RS23280	37.3333	83.6667	18.5433	35.3267	-1.10325	0.0146141	0.0238556	sps_RS23280	WP_077754680.1	transposase
gene-sps_RS12465	109.667	54	1029.14	405.853	1.10295	3.5e-08	1.02e-07	sps_RS12465	WP_077752826.1	hypothetical protein
gene-sps_RS08010	103	51	103.65	42.8967	1.10291	4.89e-09	1.52e-08	sps_RS08010	WP_077752056.1	GNAT family N-acetyltransferase
gene-sps_RS24680	1092.67	541	197.713	83.1233	1.10285	1.02e-31	7.71e-31	sps_RS24680	WP_077754923.1	polyamine aminopropyltransferase
gene-sps_RS01790	19179	43841.3	2817.37	5468.85	-1.10277	5.8e-42	5.94e-41	fusA	WP_077750918.1	elongation factor G
gene-sps_RS11710	169.667	389.667	212.03	403.08	-1.10273	3.44e-19	1.75e-18	fkpB	WP_077752693.1	FKBP-type peptidyl-prolyl cis-trans isomerase
gene-sps_RS01150	311.333	153.667	78.0633	32.9267	1.10269	3.65e-19	1.85e-18	envZ	WP_077750805.1	two-component system sensor histidine kinase EnvZ
gene-sps_RS08635	6.33333	14.6667	2.29667	4.48	-1.10197	0.0161665	0.0262334	sps_RS08635	WP_077752161.1	helix-turn-helix transcriptional regulator
gene-sps_RS01270	338.667	168.333	272.937	112.943	1.10185	8.9e-16	3.89e-15	sps_RS01270	WP_077750825.1	hypothetical protein
gene-sps_RS07575	29	14.3333	21.8667	9.00667	1.10027	0.000518187	0.00103757	sps_RS07575	WP_077751983.1	DUF1566 domain-containing protein
gene-sps_RS00165	153.667	351.667	36.9367	71.1533	-1.09997	1.27e-16	5.79e-16	mnmE	WP_077750625.1	tRNA uridine-5-carboxymethylaminomethyl(34) synthesis GTPase MnmE
gene-sps_RS14825	169.333	84.6667	339.313	137.933	1.09914	3.3e-11	1.16e-10	sps_RS14825	WP_077753238.1	hypothetical protein
gene-sps_RS00235	179.333	88.6667	68.45	28.8167	1.09901	1.29e-12	4.91e-12	sps_RS00235	WP_077750636.1	biotin-dependent carboxyltransferase family protein
gene-sps_RS00025	69.6667	35	11.96	4.93	1.09752	2.48e-05	5.77e-05	sps_RS00025	WP_077750601.1	cbb3-type cytochrome c oxidase subunit I
gene-sps_RS10910	951.333	474	541.263	227.307	1.09622	4.81e-34	3.96e-33	phoB	WP_077752549.1	phosphate regulon transcriptional regulator PhoB
gene-sps_RS05630	1123.67	2563.67	172.513	333.473	-1.09592	5.49e-37	4.9e-36	uvrB	WP_077751635.1	excinuclease ABC subunit UvrB
gene-sps_RS08985	1238.67	2813.67	328.293	632.4	-1.09467	1.09e-38	1.02e-37	sps_RS08985	WP_077752221.1	valine--pyruvate transaminase
gene-sps_RS28170	1229.67	616.333	252.937	106.993	1.09314	1.71e-28	1.17e-27	sps_RS28170	NF015140.1	hypothetical protein
gene-sps_RS20085	126	63.3333	157.383	64.9267	1.08941	1.06e-09	3.45e-09	sps_RS20085	WP_077754122.1	DedA family protein
gene-sps_RS25485	2787.67	6275	3473.19	6541.99	-1.08731	6.01e-42	6.15e-41	rpsF	WP_077755063.1	30S ribosomal protein S6
gene-sps_RS22475	388	876	95.7433	183.1	-1.08707	5.24e-29	3.64e-28	sps_RS22475	WP_077755823.1	aminotransferase class III-fold pyridoxal phosphate-dependent enzyme
gene-sps_RS09200	481	241.667	72.6033	30.7667	1.08706	1.39e-25	8.62e-25	sps_RS09200	WP_077752260.1	pentapeptide repeat-containing protein
gene-sps_RS17220	14	7	5.30667	2.14	1.08615	0.00815789	0.0138874	sps_RS17220	WP_077753638.1	hypothetical protein
gene-sps_RS26460	8539	4302	1419.2	605.523	1.08484	8.64e-32	6.61e-31	aceF	WP_077755233.1	pyruvate dehydrogenase complex dihydrolipoyllysine-residue acetyltransferase
gene-sps_RS26915	88.6667	201.667	8.18	15.65	-1.08443	2.28e-11	8.13e-11	sps_RS26915	WP_077755313.1	EAL domain-containing protein
gene-sps_RS20060	362	815.667	58.3867	111.563	-1.08412	1.79e-27	1.19e-26	sps_RS20060	WP_077754117.1	radical SAM protein
gene-sps_RS05780	266	600.333	136.223	259.49	-1.08352	1.9e-26	1.21e-25	sps_RS05780	WP_077751665.1	ATP-dependent zinc protease
gene-sps_RS17320	410.333	207.667	114.12	48.2067	1.08292	2.48e-19	1.27e-18	sps_RS17320	WP_077755740.1	HD-GYP domain-containing protein
gene-sps_RS16060	999.667	503	224.5	95.36	1.08267	1.75e-32	1.37e-31	sps_RS16060	WP_077753448.1	mannose-1-phosphate guanylyltransferase/mannose-6-phosphate isomerase
gene-sps_RS15040	243.667	547.667	118.903	226.177	-1.08147	6.43e-27	4.17e-26	tatC	WP_077753278.1	twin-arginine translocase subunit TatC
gene-sps_RS09840	141	317	105.153	199.26	-1.08062	4.17e-18	2.03e-17	sps_RS09840	WP_077752368.1	tRNA-(ms[2]io[6]A)-hydroxylase
gene-sps_RS14025	51.6667	116.333	60.5	113.693	-1.07927	2.2e-09	7e-09	sps_RS14025	WP_077753100.1	hotdog fold thioesterase
gene-sps_RS21210	1131.33	2542	728.567	1378.12	-1.07912	9.94e-41	9.85e-40	sps_RS21210	WP_077754319.1	NADH:ubiquinone reductase (Na(+)-transporting) subunit D
gene-sps_RS23885	93	46.3333	9.87	4.27333	1.0784	2.93e-07	8.07e-07	sps_RS23885	WP_077754799.1	collagenase
gene-sps_RS06330	49	110.667	151.63	276.907	-1.0781	8.71e-09	2.65e-08	sps_RS06330	WP_077751765.1	YcgL domain-containing protein
gene-sps_RS24260	1555.33	3477	5962.71	10902.4	-1.07788	6.67e-25	4.04e-24	sps_RS24260	WP_077754863.1	hypothetical protein
gene-sps_RS13275	11432.3	25693	4334.02	8221.74	-1.07784	9.47e-42	9.66e-41	mdh	WP_077752969.1	malate dehydrogenase
gene-sps_RS20615	116	258.333	27.4633	52.2467	-1.07729	1.25e-11	4.52e-11	sps_RS20615	WP_077754220.1	tRNA 5-hydroxyuridine modification protein YegQ
gene-sps_RS24130	48.3333	24.6667	22.6833	9.54333	1.07582	0.000192904	0.00040758	nagB	WP_077754841.1	glucosamine-6-phosphate deaminase
gene-sps_RS14095	131.667	67.3333	15.91	6.75333	1.0757	1.87e-08	5.59e-08	sps_RS14095	WP_077755694.1	FtsX-like permease family protein
gene-sps_RS20190	1344.67	3019.67	154.703	294.393	-1.07565	1.42e-37	1.29e-36	alaS	WP_077754134.1	alanine--tRNA ligase
gene-sps_RS26755	195.667	434.667	64.6467	122.88	-1.07468	1.69e-17	7.98e-17	selD	WP_077755283.1	selenide%2C water dikinase SelD
gene-sps_RS01800	2251.67	5004	5346.86	9825.42	-1.0743	1.65e-31	1.25e-30	rpsJ	WP_005503530.1	30S ribosomal protein S10
gene-sps_RS10390	1188.33	602.667	189.267	81.1467	1.07403	4.91e-35	4.15e-34	sps_RS10390	WP_077752460.1	monovalent cation:proton antiporter family protein
gene-sps_RS03200	98	222.333	42.5	80.6433	-1.07385	6.25e-09	1.93e-08	sps_RS03200	WP_077751201.1	alpha/beta fold hydrolase
gene-sps_RS18165	17.6667	9	34.0933	13.69	1.0732	0.007082	0.0122238	sps_RS18165	WP_077753791.1	STAS domain-containing protein
gene-sps_RS20920	1268	643.333	192.583	82.5433	1.0732	4.91e-36	4.28e-35	sps_RS20920	WP_077754270.1	EAL domain-containing protein
gene-sps_RS26995	44.3333	104.333	6.30667	11.8567	-1.07312	0.00934095	0.0157672	sps_RS26995	WP_077755328.1	TonB-dependent receptor
gene-sps_RS20635	22	11	8.79667	3.83667	1.07252	0.00295975	0.00539494	sps_RS20635	WP_077755793.1	hypothetical protein
gene-sps_RS18835	1059	2361	313.107	593.123	-1.07237	8.35e-29	5.76e-28	cydB	WP_077753913.1	cytochrome d ubiquinol oxidase subunit II
gene-sps_RS05160	3028.67	1535.33	353.94	152.02	1.07114	3.82e-35	3.24e-34	tssH	WP_077751552.1	type VI secretion system ATPase TssH
gene-sps_RS11810	15	34	46.6533	84.8133	-1.07014	0.00200067	0.00372863	sps_RS11810	WP_077755656.1	hypothetical protein
gene-sps_RS20045	6.33333	14.3333	2.42	4.57333	-1.06968	0.0161642	0.0262334	sps_RS20045	WP_077754114.1	patatin family protein
gene-sps_RS21310	90	199.333	67.8767	127.887	-1.06952	3.76e-09	1.18e-08	sps_RS21310	WP_149027437.1	peptidylprolyl isomerase
gene-sps_RS26960	91.3333	46.6667	47.7233	20.1	1.06913	7.33e-06	1.81e-05	sps_RS26960	WP_077755322.1	hypothetical protein
gene-sps_RS18840	1385	3098.67	284.51	538.243	-1.06866	1.42e-36	1.26e-35	sps_RS18840	WP_077753914.1	cytochrome ubiquinol oxidase subunit I
gene-sps_RS05450	97	216.667	24.75	46.9267	-1.06864	5.16e-13	2e-12	guaD	WP_077751603.1	guanine deaminase
gene-sps_RS09040	11367.3	25323.7	2986.34	5637.19	-1.06781	7.42e-40	7.19e-39	sps_RS09040	WP_077752231.1	tetratricopeptide repeat protein
gene-sps_RS11105	46.3333	23.6667	12.61	5.28667	1.06714	2.69e-05	6.23e-05	nqrF	WP_077752587.1	NADH:ubiquinone reductase (Na(+)-transporting) subunit F
gene-sps_RS17675	602.333	308	67.4933	29.0733	1.06678	3e-18	1.47e-17	sps_RS17675	WP_077753717.1	TonB-dependent receptor
gene-sps_RS17860	39.6667	20	6.14333	2.64667	1.06676	0.000224807	0.000472876	sps_RS17860	WP_077753750.1	hypothetical protein
gene-sps_RS03710	141.667	316	32.9833	62.3267	-1.06527	2.28e-17	1.07e-16	pabB	WP_077751297.1	aminodeoxychorismate synthase component I
gene-sps_RS06895	12	6	2.67333	1.15333	1.06497	0.0306314	0.0473296	sps_RS06895	WP_077751863.1	nodulation protein NfeD
gene-sps_RS25535	3000	6683.33	3600.81	6674.01	-1.06439	1.94e-35	1.66e-34	rplM	WP_012141095.1	50S ribosomal protein L13
gene-sps_RS20685	175	88.6667	36.2	15.6433	1.0633	5.52e-10	1.83e-09	sps_RS20685	WP_077754232.1	methyl-accepting chemotaxis protein
gene-sps_RS10340	1045	532.333	588.013	252.697	1.06083	7.66e-33	6.13e-32	sps_RS10340	WP_149027260.1	class I SAM-dependent methyltransferase
gene-sps_RS04345	1030.33	528.667	120.473	52.2133	1.0607	1.96e-25	1.22e-24	sps_RS04345	WP_077751410.1	M1 family metallopeptidase
gene-sps_RS18440	937.667	2090.33	263.997	496.803	-1.06062	1.89e-31	1.43e-30	sps_RS18440	WP_077753839.1	UDP-N-acetylglucosamine 4%2C6-dehydratase
gene-sps_RS18260	564.333	287.667	37.8333	16.4333	1.06049	2.84e-24	1.68e-23	sps_RS18260	WP_077753807.1	VCBS repeat-containing protein
gene-sps_RS04970	13	29	13.3167	24.84	-1.05927	0.000632348	0.00125028	sps_RS04970	WP_077751517.1	SycD/LcrH family type III secretion system chaperone
gene-sps_RS13855	31.6667	16	16.8267	7.33667	1.05831	0.000726887	0.00142744	sps_RS13855	WP_077753071.1	hypothetical protein
gene-sps_RS26830	2421.67	1239	519.727	225.117	1.05825	5.64e-36	4.89e-35	gspE	WP_179948435.1	type II secretion system ATPase GspE
gene-sps_RS01900	2646	5876	3129.37	5789.47	-1.05823	1.69e-34	1.41e-33	rplO	WP_005503661.1	50S ribosomal protein L15
gene-sps_RS26125	13.6667	30.3333	18.5533	34.47	-1.0582	0.00083443	0.00162772	sps_RS26125	WP_077755875.1	hypothetical protein
gene-sps_RS22180	54.6667	122.333	14.3633	26.81	-1.058	1.69e-08	5.06e-08	sps_RS22180	WP_077754470.1	hypothetical protein
gene-sps_RS07535	10.6667	23.6667	27.3567	50.1767	-1.05788	0.00338386	0.00612722	sps_RS07535	WP_077751976.1	hypothetical protein
gene-sps_RS11085	15.6667	8	6.84333	2.84333	1.05644	0.00913939	0.015442	sps_RS11085	WP_077752583.1	hypothetical protein
gene-sps_RS27575	300	663	175.243	327.15	-1.05643	3.53e-24	2.09e-23	mtnC	WP_077755440.1	acireductone synthase
gene-sps_RS04965	41.6667	92.6667	9.20667	17.2633	-1.05631	1.55e-07	4.34e-07	sps_RS04965	WP_077751516.1	type III secretion system translocon protein
gene-sps_RS25730	660	339.333	127.933	55.33	1.05591	5.42e-28	3.65e-27	sps_RS25730	WP_077755103.1	ankyrin repeat domain-containing protein
gene-sps_RS21390	99.3333	219	140.483	258.99	-1.05536	4e-13	1.57e-12	sps_RS21390	WP_077754350.1	SirB2 family protein
gene-sps_RS12200	10.3333	23	14.38	26.5067	-1.05534	0.00446161	0.00794299	sps_RS12200	WP_179948398.1	hypothetical protein
gene-sps_RS10275	9.33333	20.6667	6.98667	13.22	-1.05479	0.00570716	0.00999919	sps_RS10275	WP_077752439.1	prepilin-type N-terminal cleavage/methylation domain-containing protein
gene-sps_RS20505	85.6667	43.6667	124.41	53.27	1.05384	2.45e-07	6.78e-07	sps_RS20505	WP_077754204.1	DUF3019 domain-containing protein
gene-sps_RS14575	46.6667	103.667	24.2933	44.9633	-1.05366	2.84e-06	7.23e-06	sps_RS14575	WP_077755703.1	sulfite exporter TauE/SafE family protein
gene-sps_RS00270	756.667	1680.33	69.2233	129.907	-1.05362	2.09e-31	1.57e-30	sps_RS00270	WP_077750643.1	PD40 domain-containing protein
gene-sps_RS13335	664.333	341	63.8367	27.78	1.05358	1.99e-26	1.26e-25	sps_RS13335	WP_169915760.1	DUF3857 domain-containing protein
gene-sps_RS28570	18.6667	41.3333	323.973	573.067	-1.05355	0.00181743	0.00339846	sps_RS28570	WP_169915877.1	hypothetical protein
gene-sps_RS04950	76.3333	171	14.8867	27.74	-1.05277	8.89e-09	2.7e-08	sps_RS04950	WP_077751513.1	hypothetical protein
gene-sps_RS26360	410.333	210.333	281.95	121.383	1.05207	1.13e-16	5.18e-16	sps_RS26360	WP_077755214.1	PilN domain-containing protein
gene-sps_RS18720	556.333	286.333	132.713	57.62	1.05178	7.92e-27	5.1e-26	flgE	WP_077753891.1	flagellar hook protein FlgE
gene-sps_RS10200	152	336	26.4733	49.5233	-1.05165	2.94e-18	1.44e-17	sps_RS10200	WP_077752426.1	RluA family pseudouridine synthase
gene-sps_RS18030	473.333	243	111.713	48.6033	1.05108	9.07e-23	5.13e-22	sps_RS18030	WP_077753771.1	sigma-54-dependent Fis family transcriptional regulator
gene-sps_RS23895	10.3333	23	7.61	14.24	-1.04967	0.00770872	0.0131874	sps_RS23895	WP_077754801.1	type II secretion system protein
gene-sps_RS06995	631.667	325.667	236.96	102.8	1.04922	9.09e-25	5.48e-24	sps_RS06995	WP_077751882.1	chemotaxis protein CheV
gene-sps_RS14835	298	154.333	175.873	75.5667	1.04889	2.28e-14	9.43e-14	sps_RS14835	WP_077753240.1	hypothetical protein
gene-sps_RS23860	277.333	142	675.38	286.093	1.04861	3.44e-15	1.47e-14	zapA	WP_077754795.1	cell division protein ZapA
gene-sps_RS17355	57.3333	29.3333	119.47	51.2167	1.04851	8.25e-05	0.000181068	sps_RS17355	WP_077755741.1	hypothetical protein
gene-sps_RS04540	213.667	468.667	212.357	392.17	-1.04838	2.32e-21	1.26e-20	sps_RS04540	WP_077751440.1	FixH family protein
gene-sps_RS01595	332.333	170.667	122.837	53.5067	1.04813	2.06e-19	1.06e-18	sps_RS01595	WP_077750889.1	LysR family transcriptional regulator
gene-sps_RS09100	142.333	314	83.5267	154.403	-1.04615	4.75e-16	2.11e-15	sps_RS09100	WP_077752241.1	primosomal replication protein
gene-sps_RS15530	39.3333	86.6667	295.357	518.25	-1.04504	1.29e-07	3.63e-07	sps_RS15530	WP_077753354.1	YdcH family protein
gene-sps_RS17870	13.6667	7	3.27333	1.41333	1.04476	0.0189066	0.0304142	sps_RS17870	WP_077753752.1	O-antigen ligase family protein
gene-sps_RS14485	101.333	52.3333	115.45	49.34	1.04443	3.68e-08	1.07e-07	sps_RS14485	WP_077753181.1	hypothetical protein
gene-sps_RS04810	3596.67	1863	450.87	198.257	1.04387	2.11e-22	1.17e-21	sps_RS04810	WP_077751488.1	ATP-binding protein
gene-sps_RS02945	1121	2462.67	183.127	341.173	-1.04327	1.32e-34	1.1e-33	sps_RS02945	WP_077751125.1	DUF3466 family protein
gene-sps_RS15265	133.333	69.6667	29.3967	12.66	1.04282	8.84e-05	0.000193777	sps_RS15265	WP_077753311.1	hypothetical protein
gene-sps_RS04945	19	41.6667	19.5033	36.1067	-1.04279	0.000220899	0.000465032	sps_RS04945	WP_077755557.1	CesD/SycD/LcrH family type III secretion system chaperone
gene-sps_RS26325	546.333	278.667	149.27	65.4133	1.04205	7.35e-15	3.12e-14	sps_RS26325	WP_077755208.1	type II secretion system F family protein
gene-sps_RS13725	274	140.333	76.0333	33.5467	1.04192	4.7e-12	1.73e-11	sps_RS13725	WP_077753048.1	MFS transporter
gene-sps_RS18110	151.333	78.3333	30.8633	13.49	1.04154	1.53e-10	5.18e-10	sps_RS18110	WP_006792234.1	glycoside hydrolase family 3 C-terminal domain-containing protein
gene-sps_RS11780	7651.33	3964.33	1481.37	651.487	1.04067	3.09e-29	2.16e-28	pgi	WP_077752707.1	glucose-6-phosphate isomerase
gene-sps_RS03195	87.6667	46	24.8533	10.65	1.03961	0.00289593	0.00528973	sps_RS03195	WP_077751199.1	porin
gene-sps_RS18515	660	339.667	389.81	170.42	1.03932	1.56e-25	9.69e-25	sps_RS18515	WP_077753853.1	hypothetical protein
gene-sps_RS27255	161.667	83.3333	204.15	88.5633	1.03768	4.72e-11	1.65e-10	sps_RS27255	WP_077755376.1	hypothetical protein
gene-sps_RS20355	62	32.3333	6.7	2.92	1.03733	1.3e-05	3.11e-05	sps_RS20355	WP_077754177.1	TonB-dependent receptor
gene-sps_RS12170	112.667	58.3333	108.883	47.2333	1.03708	4.56e-08	1.32e-07	sps_RS12170	WP_077752775.1	hypothetical protein
gene-sps_RS14710	24.3333	52	7.53333	14.1433	-1.03671	0.00027632	0.00057611	sps_RS14710	WP_077753217.1	alkene reductase
gene-sps_RS21660	26	56.3333	28.8933	53.43	-1.03663	3.24e-05	7.42e-05	sps_RS21660	WP_077754385.1	DUF4124 domain-containing protein
gene-sps_RS07710	42	91.3333	73.1767	132.91	-1.0354	1.47e-06	3.84e-06	hinT	WP_077752006.1	purine nucleoside phosphoramidase
gene-sps_RS18325	429.333	943.333	163.69	302.107	-1.03497	8.69e-23	4.93e-22	sps_RS18325	WP_077753817.1	SDR family oxidoreductase
gene-sps_RS11940	26.3333	57.3333	37.1733	67.78	-1.03483	3.01e-05	6.92e-05	sps_RS11940	WP_077752737.1	hypothetical protein
gene-sps_RS11420	43	22.3333	8.60333	3.76	1.03409	5.45e-05	0.000122009	sps_RS11420	WP_077752643.1	alkaline phosphatase
gene-sps_RS02595	20.6667	45.3333	25.1033	45.4767	-1.03371	0.000127305	0.00027342	sps_RS02595	WP_077751045.1	acyl-CoA thioesterase
gene-sps_RS09760	67	145.667	90.9833	164.84	-1.03337	4.92e-09	1.53e-08	sps_RS09760	WP_077752352.1	cupin domain-containing protein
gene-sps_RS13945	24.6667	54.3333	15.2967	28.02	-1.03299	0.000139231	0.000298418	sps_RS13945	WP_077755692.1	DUF998 domain-containing protein
gene-sps_RS02510	808	1758	199.733	368.713	-1.03215	2.96e-30	2.15e-29	tolB	WP_077751035.1	Tol-Pal system protein TolB
gene-sps_RS13440	41.3333	89.3333	29.26	53.9433	-1.03187	1.59e-05	3.78e-05	sps_RS13440	WP_077752996.1	toxin-antitoxin system YwqK family antitoxin
gene-sps_RS25670	569.333	298.333	111.36	48.9833	1.03185	4.16e-23	2.38e-22	sps_RS25670	WP_077755093.1	VCBS repeat-containing protein
gene-sps_RS12220	8	17.6667	4.67	8.52667	-1.0313	0.0181862	0.0293369	sps_RS12220	WP_077752785.1	type III secretion system apparatus protein VscT2
gene-sps_RS15685	499.667	261.333	230.64	101.07	1.02877	3e-19	1.52e-18	sps_RS15685	WP_077753382.1	SDR family oxidoreductase
gene-sps_RS22075	16.6667	36	17.98	33.1133	-1.02841	0.000827186	0.00161648	sps_RS22075	WP_077754452.1	BlaI/MecI/CopY family transcriptional regulator
gene-sps_RS09845	143	74.3333	56.7633	25.2233	1.02762	3.32e-09	1.05e-08	sps_RS09845	WP_077755627.1	LysR family transcriptional regulator
gene-sps_RS13745	16	8.33333	29.61	12.3367	1.02747	0.00754019	0.0129356	sps_RS13745	WP_077753051.1	hypothetical protein
gene-sps_RS05180	2520.33	1323	609.37	269.713	1.02745	4.56e-28	3.08e-27	tagH	WP_077751556.1	type VI secretion system-associated FHA domain protein TagH
gene-sps_RS19005	762	400	342.213	150.59	1.02723	4.52e-22	2.49e-21	sps_RS19005	WP_077753941.1	hypothetical protein
gene-sps_RS18210	300.667	652.667	110.51	202.8	-1.02714	1.91e-25	1.18e-24	sps_RS18210	WP_077753798.1	acetyltransferase
gene-sps_RS25075	25.6667	55	10.5867	19.6133	-1.02704	9.08e-05	0.000198697	sps_RS25075	WP_077754989.1	DMT family transporter
gene-sps_RS23585	1444	3133	113.067	208.36	-1.02696	4.46e-36	3.89e-35	metH	WP_077754750.1	methionine synthase
gene-sps_RS27830	602	1303.33	144.21	264.653	-1.02621	1.86e-30	1.36e-29	glmU	WP_077755480.1	bifunctional UDP-N-acetylglucosamine diphosphorylase/glucosamine-1-phosphate N-acetyltransferase GlmU
gene-sps_RS20425	42.6667	92.3333	21.22	38.9133	-1.02584	5.25e-07	1.42e-06	sps_RS20425	WP_077754189.1	transporter substrate-binding domain-containing protein
gene-sps_RS15680	2889.33	6261.33	737.06	1352.96	-1.02562	1.63e-39	1.56e-38	purD	WP_077753381.1	phosphoribosylamine--glycine ligase
gene-sps_RS01775	20727.3	44916.3	1434.77	2643.63	-1.0256	7.61e-39	7.16e-38	rpoC	WP_077750915.1	DNA-directed RNA polymerase subunit beta'
gene-sps_RS18820	17.3333	37.6667	2.69333	4.98667	-1.02516	0.000823695	0.00161026	sps_RS18820	WP_077753910.1	methyl-accepting chemotaxis protein
gene-sps_RS13045	148.333	323.667	169.28	305.663	-1.02511	4.85e-14	1.98e-13	sps_RS13045	WP_077755674.1	GNAT family N-acetyltransferase
gene-sps_RS01605	121.667	261.667	25.4533	46.6867	-1.02485	9.2e-11	3.15e-10	sps_RS01605	WP_077750891.1	YjjI family glycine radical enzyme
gene-sps_RS02740	574.333	1239.33	172.097	314.89	-1.02298	5.16e-27	3.35e-26	mnmA	WP_077751073.1	tRNA 2-thiouridine(34) synthase MnmA
gene-sps_RS18585	261.667	137.667	420.327	182.003	1.0226	2.24e-14	9.28e-14	fliO	WP_077753865.1	flagellar biosynthetic protein FliO
gene-sps_RS02735	174.667	378.667	117.367	213.097	-1.0225	6.81e-19	3.41e-18	hflD	WP_077751072.1	high frequency lysogenization protein HflD
gene-sps_RS16125	559	293	274.503	121.24	1.02196	2.13e-25	1.32e-24	sps_RS16125	WP_149027291.1	cell division protein FtsQ/DivIB
gene-sps_RS17240	156.667	340.667	85.1733	154.857	-1.02183	1.67e-16	7.58e-16	sps_RS17240	WP_077753641.1	SDR family oxidoreductase
gene-sps_RS14580	249.667	131	69.5367	30.6733	1.02168	2.21e-10	7.45e-10	sps_RS14580	WP_077753195.1	conjugal transfer protein TraF
gene-sps_RS16885	2001.33	4328.33	464.243	850.667	-1.02069	1.07e-33	8.7e-33	pntB	WP_077753575.1	Re/Si-specific NAD(P)(+) transhydrogenase subunit beta
gene-sps_RS17740	82	174.667	111.61	201.75	-1.02048	3.23e-07	8.88e-07	sps_RS17740	WP_077753729.1	phosphate-starvation-inducible PsiE family protein
gene-sps_RS19280	55.3333	29	27.25	12.0533	1.02035	1.88e-05	4.44e-05	sps_RS19280	WP_077755771.1	SDR family oxidoreductase
gene-sps_RS06185	177	384	67.19	122.22	-1.01913	2.8e-16	1.25e-15	sps_RS06185	WP_077751742.1	LysR family transcriptional regulator
gene-sps_RS03210	329	709	98.4567	179.743	-1.01911	2.51e-27	1.65e-26	dapE	WP_077755528.1	succinyl-diaminopimelate desuccinylase
gene-sps_RS03930	83.6667	179.667	257.603	455.327	-1.01873	5.78e-11	2.01e-10	sps_RS03930	WP_077751338.1	DUF1315 family protein
gene-sps_RS13845	142.333	75.3333	20.9933	9.21333	1.01866	7.98e-05	0.00017534	sps_RS13845	WP_077753069.1	methyl-accepting chemotaxis protein
gene-sps_RS09405	154.667	81	107.783	47.63	1.01845	1.09e-09	3.54e-09	sps_RS09405	WP_077752292.1	RDD family protein
gene-sps_RS16875	26.6667	14	22.1633	9.55	1.01801	0.00147056	0.00278384	sps_RS16875	WP_077753573.1	(2Fe-2S)-binding protein
gene-sps_RS00930	20.6667	10.6667	12.84	5.64667	1.01731	0.0276562	0.0432981	sps_RS00930	WP_077750764.1	glutathione S-transferase family protein
gene-sps_RS09315	306.667	159.333	43.5633	19.3267	1.01683	1.03e-07	2.93e-07	sps_RS09315	WP_077752278.1	OmcA/MtrC family decaheme c-type cytochrome
gene-sps_RS26985	529	1140	144.15	262.75	-1.01683	1.58e-31	1.2e-30	gltS	WP_077755326.1	sodium/glutamate symporter
gene-sps_RS25720	327	172	106.603	47.4033	1.01615	1.08e-16	4.93e-16	sps_RS25720	WP_077755868.1	AraC family transcriptional regulator
gene-sps_RS14900	349.667	185.333	31.95	14.2933	1.01493	2.99e-12	1.12e-11	sps_RS14900	WP_077753251.1	efflux RND transporter permease subunit
gene-sps_RS15035	200	430.333	266.353	477.073	-1.01487	6.14e-19	3.08e-18	tatB	WP_077753277.1	Sec-independent protein translocase subunit TatB
gene-sps_RS12175	16.6667	35.6667	3.75333	6.88	-1.01431	0.00109571	0.00210254	sps_RS12175	WP_077752776.1	hypothetical protein
gene-sps_RS22270	1409.33	741.667	573.44	255.91	1.01425	2.37e-12	8.91e-12	sps_RS22270	WP_077754483.1	hypothetical protein
gene-sps_RS17795	235.667	502.667	78.4333	142.827	-1.01407	1.44e-18	7.16e-18	queA	WP_077753739.1	tRNA preQ1(34) S-adenosylmethionine ribosyltransferase-isomerase QueA
gene-sps_RS13005	134.667	288.667	44.8767	81.7533	-1.01337	6.2e-14	2.51e-13	sps_RS13005	WP_077752923.1	glucosaminidase domain-containing protein
gene-sps_RS17360	63	137	44.06	79.1867	-1.01212	6.94e-08	1.99e-07	sps_RS17360	WP_077753662.1	DUF2913 family protein
gene-sps_RS14995	333.667	181.667	59.2267	26.5667	1.01193	0.0103514	0.0173267	phaC	WP_077753269.1	class I poly(R)-hydroxyalkanoic acid synthase
gene-sps_RS24110	119.667	256.333	49.3467	89.69	-1.01132	1.38e-13	5.54e-13	sps_RS24110	WP_077754837.1	ion transporter
gene-sps_RS10785	329.333	173.667	43.6233	19.53	1.0113	7.8e-16	3.42e-15	sps_RS10785	WP_077752528.1	penicillin acylase family protein
gene-sps_RS01865	7821	16777.3	6413.04	11537.1	-1.01098	1.92e-36	1.69e-35	rplE	WP_077750926.1	50S ribosomal protein L5
gene-sps_RS26015	1425.33	755.333	499.18	222.99	1.0099	3.65e-32	2.84e-31	sps_RS26015	WP_077755154.1	response regulator
gene-sps_RS21985	941.667	2023	218.117	397.153	-1.0095	2.28e-20	1.2e-19	sps_RS21985	WP_077754435.1	cytochrome P450
gene-sps_RS10060	448.333	960	126.21	228.847	-1.00863	4.18e-31	3.11e-30	sps_RS10060	WP_077752401.1	acetyl-CoA C-acyltransferase
gene-sps_RS21185	66.3333	35	22.8633	10.1067	1.00813	0.00030816	0.000638402	sps_RS21185	WP_077754314.1	GGDEF domain-containing protein
gene-sps_RS13595	8.33333	17.6667	55.8767	98.24	-1.00756	0.0231773	0.0367392	sps_RS13595	WP_077753023.1	ribosome alternative rescue factor ArfA
gene-sps_RS17130	10.6667	23	6.89667	12.4067	-1.00741	0.0044036	0.00784538	sps_RS17130	WP_077753621.1	regulatory protein GemA
gene-sps_RS26845	19.6667	42.3333	27.4733	48.81	-1.0074	0.000284405	0.000591781	hslR	WP_077755300.1	ribosome-associated heat shock protein Hsp15
gene-sps_RS12680	26.6667	57.3333	27.51	48.9133	-1.00629	2.45e-05	5.7e-05	sps_RS12680	WP_077752864.1	FKBP-type peptidyl-prolyl cis-trans isomerase
gene-sps_RS05170	1530	810.667	375.957	168.9	1.00598	9.96e-27	6.39e-26	tssK	WP_077751554.1	type VI secretion system baseplate subunit TssK
gene-sps_RS07355	45.6667	98.6667	29.2967	52.51	-1.00509	2.55e-06	6.51e-06	sps_RS07355	WP_077751943.1	DUF938 domain-containing protein
gene-sps_RS23905	254.333	539.667	506.677	893.707	-1.0044	1.29e-18	6.43e-18	sps_RS23905	WP_077754803.1	DUF3144 domain-containing protein
gene-sps_RS15730	188.667	100	71.4467	31.7067	1.00387	1.52e-05	3.61e-05	sps_RS15730	WP_077753390.1	carbon-nitrogen hydrolase family protein
gene-sps_RS24940	1788.67	952.333	395.373	178.597	1.0031	1.01e-18	5.02e-18	astD	WP_077754965.1	succinylglutamate-semialdehyde dehydrogenase
gene-sps_RS03330	51.6667	27.3333	53.03	23.51	1.00292	3.91e-05	8.87e-05	sps_RS03330	WP_169915666.1	hypothetical protein
gene-sps_RS04510	189.667	409.333	70.4267	126.353	-1.00245	6.48e-14	2.62e-13	ttcA	WP_077751434.1	tRNA 2-thiocytidine(32) synthetase TtcA
gene-sps_RS12150	58	123.333	16.8767	30.5333	-1.00187	3.4e-08	9.96e-08	sps_RS12150	WP_077752772.1	hypothetical protein
gene-sps_RS05495	425.333	907	142.21	256.427	-1.0017	2.71e-27	1.78e-26	sps_RS05495	WP_077751611.1	GGDEF domain-containing protein
gene-sps_RS22445	29.6667	62.6667	84.67	148.74	-1.00154	7.32e-05	0.000161923	sps_RS22445	WP_077754509.1	antibiotic biosynthesis monooxygenase
gene-sps_RS08720	84	179.667	66.5767	118.823	-1.00063	1.08e-10	3.71e-10	sps_RS08720	WP_077752174.1	RNA methyltransferase
gene-sps_RS09055	3057	6515.33	2622.55	4677.58	-1.00052	1.15e-32	9.13e-32	sps_RS09055	WP_077752234.1	MotA/TolQ/ExbB proton channel family protein
gene-sps_RS01185	137.667	291.667	123.633	221.37	-1.00039	4.96e-14	2.02e-13	sps_RS01185	WP_077750811.1	hypothetical protein
gene-sps_RS18600	340.333	182.667	294.687	130.87	1.00037	2.97e-15	1.28e-14	fliL	WP_077753868.1	flagellar basal body-associated protein FliL
