# Supplementary material for: Prophage enhances the ability of deep-sea bacterium Shewanella psychrophila WP2 to utilize D-amino acid
Source: Microbiol Spectr. 2024 Jan 3;12(2):e03263-23. doi: 10.1128/spectrum.03263-23 (PMC10845958; doi:10.1128/spectrum.03263-23)
Supplement: Table S5 — Supplemental table. [file spectrum.03263-23-s0004.xlsx]

## Sheet: Sheet1
KEGG ID	Description	GeneRatio	BgRatio	pvalue	p.adjust	gene ID	Count
spsw02020	Two-component system	51/401	140/1303	0.0766486	0.542079	gene-sps_RS18010/gene-sps_RS21770/gene-sps_RS21775/gene-sps_RS18015/gene-sps_RS16590/gene-sps_RS16595/gene-sps_RS18020/gene-sps_RS06565/gene-sps_RS01240/gene-sps_RS01245/gene-sps_RS18645/gene-sps_RS18640/gene-sps_RS18680/gene-sps_RS28460/gene-sps_RS21695/gene-sps_RS16570/gene-sps_RS18675/gene-sps_RS14115/gene-sps_RS17865/gene-sps_RS01235/gene-sps_RS12845/gene-sps_RS12780/gene-sps_RS01265/gene-sps…	51
spsw02040	Flagellar assembly	42/401	75/1303	2.64e-06	0.000240021	gene-sps_RS00550/gene-sps_RS00555/gene-sps_RS00525/gene-sps_RS00530/gene-sps_RS00535/gene-sps_RS18740/gene-sps_RS00545/gene-sps_RS18630/gene-sps_RS18555/gene-sps_RS18730/gene-sps_RS00540/gene-sps_RS18635/gene-sps_RS18715/gene-sps_RS18725/gene-sps_RS18700/gene-sps_RS18735/gene-sps_RS18705/gene-sps_RS18695/gene-sps_RS18710/gene-sps_RS18640/gene-sps_RS18680/gene-sps_RS02480/gene-sps_RS18690/gene-sps…	42
spsw03010	Ribosome	29/401	53/1303	0.000185665	0.00844778	gene-sps_RS01865/gene-sps_RS01900/gene-sps_RS25535/gene-sps_RS01800/gene-sps_RS25485/gene-sps_RS01870/gene-sps_RS25470/gene-sps_RS01845/gene-sps_RS01880/gene-sps_RS01890/gene-sps_RS01805/gene-sps_RS10480/gene-sps_RS01835/gene-sps_RS01875/gene-sps_RS01885/gene-sps_RS01840/gene-sps_RS01810/gene-sps_RS01780/gene-sps_RS01895/gene-sps_RS01830/gene-sps_RS01755/gene-sps_RS01750/gene-sps_RS01820/gene-sps…	29
spsw00190	Oxidative phosphorylation	28/401	55/1303	0.00114634	0.0260791	gene-sps_RS01295/gene-sps_RS01285/gene-sps_RS01290/gene-sps_RS17495/gene-sps_RS00030/gene-sps_RS00040/gene-sps_RS00035/gene-sps_RS01265/gene-sps_RS17510/gene-sps_RS17505/gene-sps_RS17520/gene-sps_RS17540/gene-sps_RS00025/gene-sps_RS18840/gene-sps_RS18835/gene-sps_RS27855/gene-sps_RS24990/gene-sps_RS24980/gene-sps_RS04550/gene-sps_RS04555/gene-sps_RS04560/gene-sps_RS24985/gene-sps_RS27860/gene-sps…	28
spsw03070	Bacterial secretion system	22/401	66/1303	0.367271	0.96315	gene-sps_RS05130/gene-sps_RS05125/gene-sps_RS27410/gene-sps_RS10190/gene-sps_RS27440/gene-sps_RS24405/gene-sps_RS19095/gene-sps_RS19090/gene-sps_RS27430/gene-sps_RS24400/gene-sps_RS27315/gene-sps_RS27425/gene-sps_RS27415/gene-sps_RS05165/gene-sps_RS05140/gene-sps_RS27435/gene-sps_RS10195/gene-sps_RS27380/gene-sps_RS05160/gene-sps_RS15035/gene-sps_RS15040/gene-sps_RS17785	22
spsw00270	Cysteine and methionine metabolism	21/401	44/1303	0.0122284	0.140604	gene-sps_RS23615/gene-sps_RS03395/gene-sps_RS01050/gene-sps_RS09130/gene-sps_RS24680/gene-sps_RS23585/gene-sps_RS27575/gene-sps_RS13275/gene-sps_RS14560/gene-sps_RS12090/gene-sps_RS15425/gene-sps_RS15460/gene-sps_RS19645/gene-sps_RS14565/gene-sps_RS00090/gene-sps_RS02815/gene-sps_RS14045/gene-sps_RS11825/gene-sps_RS05610/gene-sps_RS17470/gene-sps_RS25415	21
spsw00230	Purine metabolism	20/401	64/1303	0.51525	0.99993	gene-sps_RS25775/gene-sps_RS20870/gene-sps_RS15200/gene-sps_RS20865/gene-sps_RS06945/gene-sps_RS22395/gene-sps_RS15680/gene-sps_RS05450/gene-sps_RS18845/gene-sps_RS03955/gene-sps_RS21430/gene-sps_RS18860/gene-sps_RS17680/gene-sps_RS05485/gene-sps_RS02730/gene-sps_RS11520/gene-sps_RS18865/gene-sps_RS06535/gene-sps_RS18225/gene-sps_RS18235	20
spsw02030	Bacterial chemotaxis	19/401	56/1303	0.348573	0.96315	gene-sps_RS06565/gene-sps_RS01240/gene-sps_RS01245/gene-sps_RS28460/gene-sps_RS21695/gene-sps_RS14115/gene-sps_RS14110/gene-sps_RS26085/gene-sps_RS01235/gene-sps_RS11020/gene-sps_RS18595/gene-sps_RS18625/gene-sps_RS11025/gene-sps_RS01220/gene-sps_RS08370/gene-sps_RS20685/gene-sps_RS06995/gene-sps_RS13845/gene-sps_RS18820	19
spsw00620	Pyruvate metabolism	16/401	36/1303	0.0557399	0.51429	gene-sps_RS20125/gene-sps_RS20130/gene-sps_RS05545/gene-sps_RS20135/gene-sps_RS03765/gene-sps_RS17575/gene-sps_RS08110/gene-sps_RS03755/gene-sps_RS26460/gene-sps_RS10060/gene-sps_RS13275/gene-sps_RS26695/gene-sps_RS16220/gene-sps_RS02625/gene-sps_RS01610/gene-sps_RS26375	16
spsw00240	Pyrimidine metabolism	14/401	42/1303	0.415032	0.99993	gene-sps_RS25775/gene-sps_RS15525/gene-sps_RS20875/gene-sps_RS06945/gene-sps_RS21030/gene-sps_RS03955/gene-sps_RS21035/gene-sps_RS22305/gene-sps_RS02920/gene-sps_RS19135/gene-sps_RS17680/gene-sps_RS10470/gene-sps_RS19130/gene-sps_RS06225	14
spsw00630	Glyoxylate and dicarboxylate metabolism	13/401	39/1303	0.422412	0.99993	gene-sps_RS03745/gene-sps_RS03400/gene-sps_RS03410/gene-sps_RS03380/gene-sps_RS05520/gene-sps_RS15005/gene-sps_RS16570/gene-sps_RS27120/gene-sps_RS03755/gene-sps_RS27130/gene-sps_RS10060/gene-sps_RS13275/gene-sps_RS20350	13
spsw00260	Glycine, serine and threonine metabolism	13/401	41/1303	0.507787	0.99993	gene-sps_RS03395/gene-sps_RS03400/gene-sps_RS03410/gene-sps_RS03380/gene-sps_RS14560/gene-sps_RS11820/gene-sps_RS14045/gene-sps_RS20350/gene-sps_RS11430/gene-sps_RS11825/gene-sps_RS11815/gene-sps_RS00710/gene-sps_RS00715	13
spsw00290	Valine, leucine and isoleucine biosynthesis	12/401	16/1303	0.000319048	0.00967778	gene-sps_RS08985/gene-sps_RS03805/gene-sps_RS16205/gene-sps_RS15425/gene-sps_RS16210/gene-sps_RS15440/gene-sps_RS15435/gene-sps_RS15430/gene-sps_RS16215/gene-sps_RS16220/gene-sps_RS06930/gene-sps_RS06935	12
spsw00650	Butanoate metabolism	12/401	29/1303	0.147623	0.707037	gene-sps_RS20125/gene-sps_RS15005/gene-sps_RS03765/gene-sps_RS17575/gene-sps_RS14995/gene-sps_RS10060/gene-sps_RS21975/gene-sps_RS15435/gene-sps_RS15430/gene-sps_RS09190/gene-sps_RS06930/gene-sps_RS06935	12
spsw00520	Amino sugar and nucleotide sugar metabolism	12/401	35/1303	0.385524	0.974519	gene-sps_RS12690/gene-sps_RS11615/gene-sps_RS11610/gene-sps_RS18105/gene-sps_RS02605/gene-sps_RS16060/gene-sps_RS24130/gene-sps_RS11780/gene-sps_RS27830/gene-sps_RS18325/gene-sps_RS18340/gene-sps_RS18355	12
spsw00030	Pentose phosphate pathway	11/401	19/1303	0.0123608	0.140604	gene-sps_RS11765/gene-sps_RS05530/gene-sps_RS05520/gene-sps_RS05525/gene-sps_RS05535/gene-sps_RS20870/gene-sps_RS11780/gene-sps_RS24310/gene-sps_RS12980/gene-sps_RS21430/gene-sps_RS12995	11
spsw00010	Glycolysis / Gluconeogenesis	11/401	24/1303	0.085139	0.542079	gene-sps_RS05545/gene-sps_RS04450/gene-sps_RS03765/gene-sps_RS26460/gene-sps_RS11780/gene-sps_RS24310/gene-sps_RS12980/gene-sps_RS07495/gene-sps_RS02625/gene-sps_RS01610/gene-sps_RS04460	11
spsw00680	Methane metabolism	11/401	28/1303	0.215062	0.911815	gene-sps_RS03400/gene-sps_RS27120/gene-sps_RS27130/gene-sps_RS13275/gene-sps_RS24310/gene-sps_RS12980/gene-sps_RS14045/gene-sps_RS20350/gene-sps_RS26695/gene-sps_RS02625/gene-sps_RS20755	11
spsw00250	Alanine, aspartate and glutamate metabolism	11/401	30/1303	0.299923	0.96315	gene-sps_RS02360/gene-sps_RS16570/gene-sps_RS21030/gene-sps_RS03805/gene-sps_RS21035/gene-sps_RS19135/gene-sps_RS02730/gene-sps_RS04760/gene-sps_RS19130/gene-sps_RS26670/gene-sps_RS24730	11
spsw00790	Folate biosynthesis	11/401	33/1303	0.438687	0.99993	gene-sps_RS12845/gene-sps_RS18070/gene-sps_RS08395/gene-sps_RS11420/gene-sps_RS03710/gene-sps_RS12510/gene-sps_RS12515/gene-sps_RS24965/gene-sps_RS16300/gene-sps_RS10595/gene-sps_RS24490	11
spsw00330	Arginine and proline metabolism	10/401	23/1303	0.135664	0.686073	gene-sps_RS12595/gene-sps_RS12605/gene-sps_RS16540/gene-sps_RS02585/gene-sps_RS24680/gene-sps_RS24940/gene-sps_RS19440/gene-sps_RS19445/gene-sps_RS06225/gene-sps_RS24730	10
spsw02010	ABC transporters	9/401	71/1303	0.99993	0.99993	gene-sps_RS22960/gene-sps_RS15285/gene-sps_RS26540/gene-sps_RS26535/gene-sps_RS26530/gene-sps_RS22495/gene-sps_RS08520/gene-sps_RS22505/gene-sps_RS27765	9
spsw00450	Selenocompound metabolism	8/401	11/1303	0.00494616	0.0750168	gene-sps_RS09130/gene-sps_RS23585/gene-sps_RS26755/gene-sps_RS05305/gene-sps_RS14565/gene-sps_RS02815/gene-sps_RS18225/gene-sps_RS18235	8
spsw00920	Sulfur metabolism	8/401	15/1303	0.0565153	0.51429	gene-sps_RS15460/gene-sps_RS14565/gene-sps_RS18225/gene-sps_RS05610/gene-sps_RS18235/gene-sps_RS13785/gene-sps_RS13790/gene-sps_RS17470	8
spsw00300	Lysine biosynthesis	8/401	16/1303	0.0835778	0.542079	gene-sps_RS16155/gene-sps_RS16160/gene-sps_RS03210/gene-sps_RS14560/gene-sps_RS10495/gene-sps_RS03120/gene-sps_RS11825/gene-sps_RS27560	8
spsw00770	Pantothenate and CoA biosynthesis	8/401	20/1303	0.250499	0.911815	gene-sps_RS24500/gene-sps_RS15425/gene-sps_RS16280/gene-sps_RS15440/gene-sps_RS15435/gene-sps_RS15430/gene-sps_RS06930/gene-sps_RS06935	8
spsw00660	C5-Branched dibasic acid metabolism	7/401	9/1303	0.0048981	0.0750168	gene-sps_RS16205/gene-sps_RS16210/gene-sps_RS15435/gene-sps_RS15430/gene-sps_RS16215/gene-sps_RS06930/gene-sps_RS06935	7
spsw00220	Arginine biosynthesis	7/401	13/1303	0.0697213	0.542079	gene-sps_RS16570/gene-sps_RS03805/gene-sps_RS26690/gene-sps_RS26685/gene-sps_RS26670/gene-sps_RS26680/gene-sps_RS26675	7
spsw00541	O-Antigen nucleotide sugar biosynthesis	7/401	17/1303	0.245765	0.911815	gene-sps_RS16060/gene-sps_RS27830/gene-sps_RS18325/gene-sps_RS18340/gene-sps_RS18355/gene-sps_RS18330/gene-sps_RS18385	7
spsw00910	Nitrogen metabolism	7/401	17/1303	0.245765	0.911815	gene-sps_RS07795/gene-sps_RS07800/gene-sps_RS07790/gene-sps_RS16570/gene-sps_RS15730/gene-sps_RS14140/gene-sps_RS14135	7
spsw00670	One carbon pool by folate	7/401	19/1303	0.361719	0.96315	gene-sps_RS03400/gene-sps_RS03380/gene-sps_RS23585/gene-sps_RS14555/gene-sps_RS20350/gene-sps_RS18425/gene-sps_RS18410	7
spsw00480	Glutathione metabolism	7/401	27/1303	0.773379	0.99993	gene-sps_RS05535/gene-sps_RS22480/gene-sps_RS24680/gene-sps_RS00235/gene-sps_RS00930/gene-sps_RS02755/gene-sps_RS07055	7
spsw00550	Peptidoglycan biosynthesis	6/401	18/1303	0.494916	0.99993	gene-sps_RS16155/gene-sps_RS16160/gene-sps_RS16145/gene-sps_RS16135/gene-sps_RS12505/gene-sps_RS06170	6
spsw00970	Aminoacyl-tRNA biosynthesis	6/401	26/1303	0.859767	0.99993	gene-sps_RS20190/gene-sps_RS03690/gene-sps_RS06560/gene-sps_RS17980/gene-sps_RS18425/gene-sps_RS18410	6
spsw02024	Quorum sensing	6/401	39/1303	0.992375	0.99993	gene-sps_RS15065/gene-sps_RS08850/gene-sps_RS22140/gene-sps_RS01050/gene-sps_RS17785/gene-sps_RS11890	6
spsw00261	Monobactam biosynthesis	5/401	9/1303	0.107818	0.613216	gene-sps_RS14560/gene-sps_RS03120/gene-sps_RS11825/gene-sps_RS18225/gene-sps_RS18235	5
spsw00380	Tryptophan metabolism	5/401	13/1303	0.368774	0.96315	gene-sps_RS09880/gene-sps_RS09885/gene-sps_RS15730/gene-sps_RS10060/gene-sps_RS07360	5
spsw00500	Starch and sucrose metabolism	5/401	15/1303	0.511429	0.99993	gene-sps_RS03280/gene-sps_RS03490/gene-sps_RS18105/gene-sps_RS11780/gene-sps_RS18340	5
spsw00280	Valine, leucine and isoleucine degradation	5/401	25/1303	0.924054	0.99993	gene-sps_RS12610/gene-sps_RS12615/gene-sps_RS10060/gene-sps_RS15425/gene-sps_RS21975	5
spsw00860	Porphyrin metabolism	5/401	30/1303	0.976567	0.99993	gene-sps_RS07815/gene-sps_RS01265/gene-sps_RS15715/gene-sps_RS13735/gene-sps_RS17980	5
spsw00460	Cyanoamino acid metabolism	4/401	7/1303	0.135707	0.686073	gene-sps_RS03400/gene-sps_RS15730/gene-sps_RS07055/gene-sps_RS20350	4
spsw00051	Fructose and mannose metabolism	4/401	9/1303	0.287774	0.96315	gene-sps_RS18105/gene-sps_RS16060/gene-sps_RS24310/gene-sps_RS12980	4
spsw03410	Base excision repair	4/401	11/1303	0.453265	0.99993	gene-sps_RS06790/gene-sps_RS00690/gene-sps_RS08335/gene-sps_RS11805	4
spsw03060	Protein export	4/401	19/1303	0.883339	0.99993	gene-sps_RS15035/gene-sps_RS15040/gene-sps_RS17785/gene-sps_RS11715	4
spsw00760	Nicotinate and nicotinamide metabolism	4/401	20/1303	0.907456	0.99993	gene-sps_RS20865/gene-sps_RS06945/gene-sps_RS16885/gene-sps_RS16890	4
spsw00400	Phenylalanine, tyrosine and tryptophan biosynthesis	4/401	21/1303	0.92705	0.99993	gene-sps_RS18070/gene-sps_RS09545/gene-sps_RS11890/gene-sps_RS11860	4
spsw00543	Exopolysaccharide biosynthesis	3/401	4/1303	0.0893536	0.542079	gene-sps_RS17850/gene-sps_RS14775/gene-sps_RS15460	3
spsw01502	Vancomycin resistance	3/401	5/1303	0.173082	0.787525	gene-sps_RS16155/gene-sps_RS16135/gene-sps_RS06170	3
spsw00410	beta-Alanine metabolism	3/401	7/1303	0.370442	0.96315	gene-sps_RS12610/gene-sps_RS12615/gene-sps_RS24500	3
spsw03420	Nucleotide excision repair	3/401	7/1303	0.370442	0.96315	gene-sps_RS06790/gene-sps_RS05630/gene-sps_RS00690	3
spsw00350	Tyrosine metabolism	3/401	14/1303	0.855099	0.99993	gene-sps_RS07040/gene-sps_RS03765/gene-sps_RS02350	3
spsw00130	Ubiquinone and other terpenoid-quinone biosynthesis	3/401	16/1303	0.912825	0.99993	gene-sps_RS07040/gene-sps_RS14025/gene-sps_RS15015	3
spsw00470	D-Amino acid metabolism	3/401	16/1303	0.912825	0.99993	gene-sps_RS16145/gene-sps_RS06170/gene-sps_RS27560	3
spsw03030	DNA replication	3/401	17/1303	0.93304	0.99993	gene-sps_RS06790/gene-sps_RS00690/gene-sps_RS09830	3
spsw03018	RNA degradation	3/401	18/1303	0.94886	0.99993	gene-sps_RS25510/gene-sps_RS12730/gene-sps_RS24770	3
spsw00020	Citrate cycle (TCA cycle)	3/401	21/1303	0.977882	0.99993	gene-sps_RS26460/gene-sps_RS13275/gene-sps_RS02755	3
spsw04122	Sulfur relay system	3/401	21/1303	0.977882	0.99993	gene-sps_RS02740/gene-sps_RS05260/gene-sps_RS05265	3
spsw00540	Lipopolysaccharide biosynthesis	3/401	22/1303	0.983416	0.99993	gene-sps_RS03170/gene-sps_RS17375/gene-sps_RS09265	3
spsw00061	Fatty acid biosynthesis	3/401	24/1303	0.990779	0.99993	gene-sps_RS01090/gene-sps_RS10030/gene-sps_RS09190	3
spsw03440	Homologous recombination	3/401	26/1303	0.99494	0.99993	gene-sps_RS09100/gene-sps_RS00690/gene-sps_RS25480	3
spsw00640	Propanoate metabolism	3/401	27/1303	0.996268	0.99993	gene-sps_RS12610/gene-sps_RS12615/gene-sps_RS17575	3
spsw01503	Cationic antimicrobial peptide (CAMP) resistance	3/401	35/1303	0.9997	0.99993	gene-sps_RS11385/gene-sps_RS12870/gene-sps_RS15965	3
spsw00627	Aminobenzoate degradation	2/401	3/1303	0.225649	0.911815	gene-sps_RS08110/gene-sps_RS15730	2
spsw03020	RNA polymerase	2/401	4/1303	0.361944	0.96315	gene-sps_RS01775/gene-sps_RS01770	2
spsw00362	Benzoate degradation	2/401	7/1303	0.687424	0.99993	gene-sps_RS20125/gene-sps_RS10060	2
spsw00523	Polyketide sugar unit biosynthesis	2/401	7/1303	0.687424	0.99993	gene-sps_RS18330/gene-sps_RS18385	2
spsw00750	Vitamin B6 metabolism	2/401	7/1303	0.687424	0.99993	gene-sps_RS12990/gene-sps_RS11815	2
spsw00360	Phenylalanine metabolism	2/401	8/1303	0.760554	0.99993	gene-sps_RS07040/gene-sps_RS18070	2
spsw01053	Biosynthesis of siderophore group nonribosomal peptides	2/401	8/1303	0.760554	0.99993	gene-sps_RS01055/gene-sps_RS08655	2
spsw00052	Galactose metabolism	2/401	9/1303	0.818381	0.99993	gene-sps_RS03490/gene-sps_RS18325	2
spsw00521	Streptomycin biosynthesis	2/401	9/1303	0.818381	0.99993	gene-sps_RS18330/gene-sps_RS18385	2
spsw00780	Biotin metabolism	2/401	14/1303	0.958858	0.99993	gene-sps_RS07855/gene-sps_RS10030	2
spsw00071	Fatty acid degradation	2/401	16/1303	0.978031	0.99993	gene-sps_RS03765/gene-sps_RS10060	2
spsw03430	Mismatch repair	2/401	20/1303	0.99397	0.99993	gene-sps_RS06790/gene-sps_RS11030	2
spsw01501	beta-Lactam resistance	2/401	24/1303	0.998407	0.99993	gene-sps_RS11385/gene-sps_RS25730	2
spsw03250	Viral life cycle - HIV-1	1/401	1/1303	0.307751	0.96315	gene-sps_RS12870	1
spsw00626	Naphthalene degradation	1/401	2/1303	0.520955	0.99993	gene-sps_RS03765	1
spsw00625	Chloroalkane and chloroalkene degradation	1/401	3/1303	0.668609	0.99993	gene-sps_RS03765	1
spsw00633	Nitrotoluene degradation	1/401	3/1303	0.668609	0.99993	gene-sps_RS14710	1
spsw00525	Acarbose and validamycin biosynthesis	1/401	4/1303	0.77083	0.99993	gene-sps_RS18385	1
spsw00590	Arachidonic acid metabolism	1/401	4/1303	0.77083	0.99993	gene-sps_RS23405	1
spsw00643	Styrene degradation	1/401	4/1303	0.77083	0.99993	gene-sps_RS15730	1
spsw00998	Biosynthesis of various antibiotics	1/401	4/1303	0.77083	0.99993	gene-sps_RS23620	1
spsw00430	Taurine and hypotaurine metabolism	1/401	5/1303	0.841575	0.99993	gene-sps_RS07055	1
spsw00552	Teichoic acid biosynthesis	1/401	5/1303	0.841575	0.99993	gene-sps_RS12505	1
spsw00562	Inositol phosphate metabolism	1/401	5/1303	0.841575	0.99993	gene-sps_RS12615	1
spsw00310	Lysine degradation	1/401	11/1303	0.982834	0.99993	gene-sps_RS10060	1
spsw00900	Terpenoid backbone biosynthesis	1/401	12/1303	0.988162	0.99993	gene-sps_RS10060	1
spsw00740	Riboflavin metabolism	1/401	14/1303	0.994376	0.99993	gene-sps_RS26910	1
spsw00730	Thiamine metabolism	1/401	15/1303	0.996125	0.99993	gene-sps_RS11420	1
spsw00564	Glycerophospholipid metabolism	1/401	19/1303	0.99913	0.99993	gene-sps_RS24175	1
