# Supplementary material for: Prophage enhances the ability of deep-sea bacterium Shewanella psychrophila WP2 to utilize D-amino acid
Source: Microbiol Spectr. 2024 Jan 3;12(2):e03263-23. doi: 10.1128/spectrum.03263-23 (PMC10845958; doi:10.1128/spectrum.03263-23)
Supplement: Table S6 — Supplemental table. [file spectrum.03263-23-s0005.xlsx]

## Sheet: Sheet1
ID	Description	setSize	enrichmentScore	NES	pvalue	p.adjust	rank	leading_edge
ko02020	Two-component system	236	0.400305	1.69838	0.00172712	0.028757	948	tags=31%, list=18%, signal=26%
ko00500	Starch and sucrose metabolism	26	0.621237	1.82452	0.00180505	0.028757	979	tags=42%, list=19%, signal=35%
ko02025	Biofilm formation - Pseudomonas aeruginosa	62	0.544959	1.89125	0.00181159	0.028757	1386	tags=52%, list=27%, signal=38%
ko00910	Nitrogen metabolism	23	0.747054	2.13613	0.00181818	0.028757	336	tags=30%, list=6%, signal=29%
ko02030	Bacterial chemotaxis	85	0.520478	1.88081	0.00182815	0.028757	1179	tags=47%, list=23%, signal=37%
ko02040	Flagellar assembly	71	0.656703	2.30893	0.00185529	0.028757	884	tags=58%, list=17%, signal=49%
ko03010	Ribosome	55	-0.702297	-2.36923	0.00222222	0.0295238	1431	tags=93%, list=27%, signal=68%
ko00630	Glyoxylate and dicarboxylate metabolism	47	0.534805	1.77097	0.00366972	0.0426605	672	tags=30%, list=13%, signal=26%
ko00290	Valine, leucine and isoleucine biosynthesis	18	-0.737295	-1.95421	0.00915332	0.0854779	790	tags=72%, list=15%, signal=61%
ko03070	Bacterial secretion system	78	0.454688	1.62216	0.00919118	0.0854779	1344	tags=50%, list=26%, signal=38%
ko00770	Pantothenate and CoA biosynthesis	20	-0.652715	-1.77516	0.0134831	0.113994	1013	tags=55%, list=19%, signal=44%
ko00270	Cysteine and methionine metabolism	41	-0.530488	-1.66327	0.0182232	0.14123	1081	tags=59%, list=21%, signal=47%
ko03060	Protein export	21	-0.589633	-1.61535	0.0352423	0.252118	1691	tags=67%, list=32%, signal=45%
ko00970	Aminoacyl-tRNA biosynthesis	28	-0.511006	-1.49994	0.0550661	0.365796	1785	tags=75%, list=34%, signal=50%
ko00720	Carbon fixation pathways in prokaryotes	31	-0.486069	-1.45578	0.0703297	0.415359	1611	tags=65%, list=31%, signal=45%
ko00920	Sulfur metabolism	24	-0.5158	-1.45598	0.0750552	0.415359	474	tags=46%, list=9%, signal=42%
ko02024	Quorum sensing	73	0.372823	1.31568	0.0759259	0.415359	1338	tags=34%, list=26%, signal=26%
ko00660	C5-Branched dibasic acid metabolism	10	-0.667039	-1.52226	0.0809628	0.418308	503	tags=70%, list=10%, signal=63%
ko05111	Biofilm formation - Vibrio cholerae	88	0.354571	1.29376	0.0927273	0.434967	1437	tags=43%, list=28%, signal=32%
ko00450	Selenocompound metabolism	12	-0.626477	-1.49187	0.0935412	0.434967	900	tags=83%, list=17%, signal=69%
ko00523	Polyketide sugar unit biosynthesis	11	-0.63579	-1.48986	0.101322	0.435723	786	tags=55%, list=15%, signal=46%
ko00052	Galactose metabolism	12	0.575944	1.40969	0.103074	0.435723	89	tags=17%, list=2%, signal=16%
ko00220	Arginine biosynthesis	18	-0.528799	-1.40159	0.12357	0.499652	172	tags=39%, list=3%, signal=38%
ko00240	Pyrimidine metabolism	67	-0.358665	-1.26052	0.132743	0.504521	1355	tags=39%, list=26%, signal=29%
ko00230	Purine metabolism	94	-0.32875	-1.22986	0.137555	0.504521	1375	tags=44%, list=26%, signal=33%
ko00710	Carbon fixation in photosynthetic organisms	18	-0.516817	-1.36983	0.144165	0.504521	999	tags=56%, list=19%, signal=45%
ko00521	Streptomycin biosynthesis	13	-0.562283	-1.37135	0.151316	0.504521	1232	tags=46%, list=24%, signal=35%
ko04626	Plant-pathogen interaction	12	0.540539	1.32303	0.151899	0.504521	914	tags=50%, list=18%, signal=41%
ko00310	Lysine degradation	16	-0.511889	-1.32709	0.166667	0.522551	1206	tags=50%, list=23%, signal=39%
ko00250	Alanine, aspartate and glutamate metabolism	41	-0.401269	-1.25813	0.168565	0.522551	1042	tags=44%, list=20%, signal=35%
ko00900	Terpenoid backbone biosynthesis	11	-0.567765	-1.33045	0.180617	0.54185	1950	tags=73%, list=37%, signal=46%
ko00030	Pentose phosphate pathway	24	0.431248	1.2486	0.189435	0.550546	434	tags=25%, list=8%, signal=23%
ko00340	Histidine metabolism	19	0.456869	1.25642	0.203604	0.573792	29	tags=5%, list=1%, signal=5%
ko04122	Sulfur relay system	24	-0.430191	-1.21433	0.214128	0.585703	1803	tags=58%, list=35%, signal=38%
ko00790	Folate biosynthesis	40	-0.375681	-1.17381	0.248869	0.66128	1158	tags=38%, list=22%, signal=29%
ko00071	Fatty acid degradation	29	0.387881	1.16645	0.265709	0.669479	455	tags=14%, list=9%, signal=13%
ko00362	Benzoate degradation	11	-0.506956	-1.18796	0.268722	0.669479	1010	tags=64%, list=19%, signal=51%
ko00520	Amino sugar and nucleotide sugar metabolism	55	0.326769	1.1136	0.273551	0.669479	774	tags=25%, list=15%, signal=22%
ko00350	Tyrosine metabolism	19	0.422153	1.16095	0.288288	0.687457	1314	tags=42%, list=25%, signal=32%
ko00300	Lysine biosynthesis	19	-0.423028	-1.13752	0.322148	0.748993	1016	tags=42%, list=20%, signal=34%
ko00280	Valine, leucine and isoleucine degradation	36	0.344167	1.07924	0.349005	0.780365	152	tags=8%, list=3%, signal=8%
ko00670	One carbon pool by folate	21	-0.397373	-1.08863	0.352423	0.780365	1399	tags=62%, list=27%, signal=45%
ko02026	Biofilm formation - Escherichia coli	41	0.330892	1.06707	0.367673	0.7952	721	tags=17%, list=14%, signal=15%
ko03410	Base excision repair	15	-0.418869	-1.06364	0.384946	0.813636	1293	tags=47%, list=25%, signal=35%
ko01501	beta-Lactam resistance	39	0.323931	1.03134	0.400359	0.827409	1115	tags=31%, list=21%, signal=24%
ko00410	beta-Alanine metabolism	16	0.393567	1.03794	0.412963	0.834903	152	tags=12%, list=3%, signal=12%
ko04112	Cell cycle - Caulobacter	25	-0.352782	-1.00088	0.457778	0.896403	192	tags=8%, list=4%, signal=8%
ko00260	Glycine, serine and threonine metabolism	49	0.297828	0.99154	0.462659	0.896403	142	tags=10%, list=3%, signal=10%
ko00400	Phenylalanine, tyrosine and tryptophan biosynthesis	24	0.337724	0.977821	0.489982	0.925979	11	tags=4%, list=0%, signal=4%
ko00360	Phenylalanine metabolism	10	0.414342	0.969521	0.502752	0.925979	1163	tags=40%, list=22%, signal=31%
ko00190	Oxidative phosphorylation	63	-0.274469	-0.952817	0.507795	0.925979	1093	tags=40%, list=21%, signal=32%
ko00740	Riboflavin metabolism	13	-0.379519	-0.925608	0.524123	0.937373	1071	tags=38%, list=21%, signal=31%
ko00540	Lipopolysaccharide biosynthesis	19	-0.336894	-0.905907	0.557047	0.97746	1243	tags=32%, list=24%, signal=24%
ko00261	Monobactam biosynthesis	10	-0.383808	-0.875895	0.584245	0.993057	598	tags=50%, list=11%, signal=44%
ko00860	Porphyrin and chlorophyll metabolism	41	0.281052	0.906343	0.603908	0.993057	85	tags=5%, list=2%, signal=5%
ko00620	Pyruvate metabolism	49	-0.267403	-0.888938	0.624724	0.993057	156	tags=14%, list=3%, signal=14%
ko04146	Peroxisome	18	-0.312507	-0.828302	0.661327	0.993057	1087	tags=28%, list=21%, signal=22%
ko00650	Butanoate metabolism	41	-0.270374	-0.847722	0.690205	0.993057	1298	tags=39%, list=25%, signal=30%
ko00980	Metabolism of xenobiotics by cytochrome P450	12	0.336511	0.823647	0.694394	0.993057	1250	tags=42%, list=24%, signal=32%
ko00982	Drug metabolism - cytochrome P450	12	0.336511	0.823647	0.694394	0.993057	1250	tags=42%, list=24%, signal=32%
ko03430	Mismatch repair	23	-0.295827	-0.827943	0.69469	0.993057	1725	tags=48%, list=33%, signal=32%
ko00561	Glycerolipid metabolism	13	-0.326446	-0.796168	0.695175	0.993057	1870	tags=54%, list=36%, signal=35%
ko00550	Peptidoglycan biosynthesis	23	-0.295529	-0.827108	0.696903	0.993057	542	tags=22%, list=10%, signal=20%
ko01040	Biosynthesis of unsaturated fatty acids	16	0.311627	0.821843	0.709259	0.993057	783	tags=19%, list=15%, signal=16%
ko05132	Salmonella infection	17	0.302689	0.811307	0.719141	0.993057	593	tags=24%, list=11%, signal=21%
ko00010	Glycolysis / Gluconeogenesis	31	0.271309	0.822649	0.731261	0.993057	969	tags=29%, list=19%, signal=24%
ko00020	Citrate cycle (TCA cycle)	27	-0.28679	-0.825159	0.733781	0.993057	1471	tags=56%, list=28%, signal=40%
ko04614	Renin-angiotensin system	11	-0.32287	-0.756586	0.742291	0.993057	932	tags=36%, list=18%, signal=30%
ko00680	Methane metabolism	30	-0.273018	-0.808353	0.754464	0.993057	1253	tags=43%, list=24%, signal=33%
ko00983	Drug metabolism - other enzymes	23	-0.275657	-0.771491	0.772124	0.993057	1338	tags=48%, list=26%, signal=36%
ko05110	Vibrio cholerae infection	11	0.31286	0.746365	0.773723	0.993057	1287	tags=36%, list=25%, signal=27%
ko04714	Thermogenesis	13	0.297624	0.741905	0.778388	0.993057	1170	tags=38%, list=22%, signal=30%
ko00480	Glutathione metabolism	29	-0.263964	-0.775798	0.8	0.993057	1506	tags=52%, list=29%, signal=37%
ko00330	Arginine and proline metabolism	35	0.241086	0.750169	0.831502	0.993057	1292	tags=34%, list=25%, signal=26%
ko00380	Tryptophan metabolism	15	-0.258429	-0.656235	0.847312	0.993057	1206	tags=40%, list=23%, signal=31%
ko03030	DNA replication	19	-0.249092	-0.669807	0.865772	0.993057	1581	tags=53%, list=30%, signal=37%
ko01524	Platinum drug resistance	13	0.264119	0.658385	0.871795	0.993057	902	tags=31%, list=17%, signal=25%
ko03320	PPAR signaling pathway	11	0.278827	0.665175	0.875912	0.993057	2095	tags=55%, list=40%, signal=33%
ko05200	Pathways in cancer	14	0.256654	0.658161	0.880515	0.993057	902	tags=29%, list=17%, signal=24%
ko00333	Prodigiosin biosynthesis	14	0.25587	0.656151	0.882353	0.993057	783	tags=21%, list=15%, signal=18%
ko05204	Chemical carcinogenesis	10	0.28119	0.657958	0.893578	0.993057	1250	tags=40%, list=24%, signal=30%
ko00061	Fatty acid biosynthesis	37	-0.223156	-0.6894	0.903587	0.993057	1781	tags=46%, list=34%, signal=30%
ko00640	Propanoate metabolism	37	0.217217	0.686703	0.910072	0.993057	1172	tags=19%, list=23%, signal=15%
ko05418	Fluid shear stress and atherosclerosis	13	-0.247854	-0.604489	0.916667	0.993057	1506	tags=46%, list=29%, signal=33%
ko03018	RNA degradation	22	-0.2227	-0.615905	0.931111	0.993057	1823	tags=45%, list=35%, signal=30%
ko00130	Ubiquinone and other terpenoid-quinone biosynthesis	26	-0.201046	-0.577023	0.953125	0.993057	1400	tags=27%, list=27%, signal=20%
ko00730	Thiamine metabolism	16	0.210486	0.555106	0.959259	0.993057	4112	tags=100%, list=79%, signal=21%
ko00760	Nicotinate and nicotinamide metabolism	25	0.197078	0.57509	0.963768	0.993057	1627	tags=32%, list=31%, signal=22%
ko02010	ABC transporters	83	0.18925	0.680522	0.965328	0.993057	590	tags=10%, list=11%, signal=9%
ko03440	Homologous recombination	27	-0.181466	-0.522118	0.979866	0.993057	1576	tags=26%, list=30%, signal=18%
ko01503	Cationic antimicrobial peptide (CAMP) resistance	45	0.18484	0.607041	0.98018	0.993057	1115	tags=18%, list=21%, signal=14%
ko00564	Glycerophospholipid metabolism	28	-0.168868	-0.495675	0.982379	0.993057	348	tags=46%, list=7%, signal=44%
ko00780	Biotin metabolism	24	-0.160417	-0.452821	0.993377	0.993377	1937	tags=50%, list=37%, signal=32%
